# Supplementary material for: Mapping glycoprotein structure reveals Flaviviridae evolutionary history
Source: Nature. 2024 Sep 4;633(8030):695–703. doi: 10.1038/s41586-024-07899-8 (PMC11410658; doi:10.1038/s41586-024-07899-8)
Supplement: Supplementary file 3 — Flaviviridae sequence metadata including clade designations and GenBank nucleotide accession numbers. [file 41586_2024_7899_MOESM3_ESM.xlsx]

## Sheet: Metadata
Supplementary Table 1: Flaviviridae sequence metadata including clade designations and GenBank nucleotide accession numbers.
tree_tip_label	clade	virus_taxa	nucl_sequence_accession	aa_sequence_name	nucl_sequence_name
FJAF_Cnidaria_flavivirus	FJAF	Cnidaria_flavivirus	OX394137.1	FJAF_Cnidaria_flavivirus	FJAF_Cnidaria_flavivirus
FJAF_Crangon_crangon_flavivirus	FJAF	Crangon_crangon_flavivirus	MK473878.1	FJAF_Crangon_crangon_flavivirus_orf_2	FJAF_Crangon_crangon_flavivirus
FJAF_Crangon_crangon_flavivirus	FJAF	Crangon_crangon_flavivirus	MK473878.1	FJAF_Crangon_crangon_flavivirus_orf_1	FJAF_Crangon_crangon_flavivirus
FJAF_Gammarus_chevreuxi_flavivirus_isolate_100_1	FJAF	Gammarus_chevreuxi_flavivirus_isolate_100_1	MK473877.1	FJAF_Gammarus_chevreuxi_flavivirus_isolate_100_1_orf_2	FJAF_Gammarus_chevreuxi_flavivirus_isolate_100_1
FJAF_Gammarus_chevreuxi_flavivirus_isolate_100_1	FJAF	Gammarus_chevreuxi_flavivirus_isolate_100_1	MK473877.1	FJAF_Gammarus_chevreuxi_flavivirus_isolate_100_1_orf_1	FJAF_Gammarus_chevreuxi_flavivirus_isolate_100_1
FJAF_Gammarus_pulex_flavivirus_isolate_GPCM	FJAF	Gammarus_pulex_flavivirus_isolate_GPCM	MK473881.1	FJAF_Gammarus_pulex_flavivirus_isolate_GPCM_orf_2	FJAF_Gammarus_pulex_flavivirus_isolate_GPCM
FJAF_Gammarus_pulex_flavivirus_isolate_GPCM	FJAF	Gammarus_pulex_flavivirus_isolate_GPCM	MK473881.1	FJAF_Gammarus_pulex_flavivirus_isolate_GPCM_orf_1	FJAF_Gammarus_pulex_flavivirus_isolate_GPCM
FJAF_Harrimaniidae_flavivirus	FJAF	Harrimaniidae_flavivirus	OX394149.1	FJAF_Harrimaniidae_flavivirus	FJAF_Harrimaniidae_flavivirus
FJAF_Photeros_flavivirus	FJAF	Photeros_flavivirus	OX394156.1	FJAF_Photeros_flavivirus_orf_2	FJAF_Photeros_flavivirus
FJAF_Photeros_flavivirus	FJAF	Photeros_flavivirus	OX394156.1	FJAF_Photeros_flavivirus_orf_1	FJAF_Photeros_flavivirus
FJAF_Sea_firefly_flavivirus	FJAF	Sea_firefly_flavivirus	OX394161.1	FJAF_Sea_firefly_flavivirus_orf_2	FJAF_Sea_firefly_flavivirus
FJAF_Sea_firefly_flavivirus	FJAF	Sea_firefly_flavivirus	OX394161.1	FJAF_Sea_firefly_flavivirus_orf_1	FJAF_Sea_firefly_flavivirus
FJFL_African_cichlid_flavi_like_virus	FJFL	African_cichlid_flavi_like_virus	OX394152.1	FJFL_African_cichlid_flavi_like_virus	FJFL_African_cichlid_flavi_like_virus
FJFL_Chowder_bay_tunicate_associated_flavi_like_virus	FJFL	Chowder_bay_tunicate_associated_flavi_like_virus	OX394159.1	FJFL_Chowder_bay_tunicate_associated_flavi_like_virus_orf_1	FJFL_Chowder_bay_tunicate_associated_flavi_like_virus
FJFL_Chowder_bay_tunicate_associated_flavi_like_virus	FJFL	Chowder_bay_tunicate_associated_flavi_like_virus	OX394159.1	FJFL_Chowder_bay_tunicate_associated_flavi_like_virus_orf_2	FJFL_Chowder_bay_tunicate_associated_flavi_like_virus
FJFL_Cyclopterus_lumpus_virus_isolate_R170217-6L	FJFL	Cyclopterus_lumpus_virus_isolate_R170217-6L	MF776369.1	FJFL_Cyclopterus_lumpus_virus_isolate_R170217-6L_orf_2	FJFL_Cyclopterus_lumpus_virus_isolate_R170217-6L
FJFL_Cyclopterus_lumpus_virus_isolate_R170217-6L	FJFL	Cyclopterus_lumpus_virus_isolate_R170217-6L	MF776369.1	FJFL_Cyclopterus_lumpus_virus_isolate_R170217-6L_orf_1	FJFL_Cyclopterus_lumpus_virus_isolate_R170217-6L
FJFL_Embiopteran_flavi-related_virus_isolate_OKIAV324	FJFL	Embiopteran_flavi-related_virus_isolate_OKIAV324	MW208759.1	FJFL_Embiopteran_flavi-related_virus_isolate_OKIAV324	FJFL_Embiopteran_flavi-related_virus_isolate_OKIAV324
FJFL_Flavivirus_sp._isolate_sequence_91	FJFL	Flavivirus_sp._isolate_sequence_91	MT949664.1	FJFL_Flavivirus_sp._isolate_sequence_91_orf_2	FJFL_Flavivirus_sp._isolate_sequence_91
FJFL_Flavivirus_sp._isolate_sequence_91	FJFL	Flavivirus_sp._isolate_sequence_91	MT949664.1	FJFL_Flavivirus_sp._isolate_sequence_91_orf_1	FJFL_Flavivirus_sp._isolate_sequence_91
FJFL_Salmon_flavivirus_strain_Davis_UGA	FJFL	Salmon_flavivirus_strain_Davis_UGA	MT075326.2	FJFL_Salmon_flavivirus_strain_Davis_UGA_orf_2	FJFL_Salmon_flavivirus_strain_Davis_UGA
FJFL_Salmon_flavivirus_strain_Davis_UGA	FJFL	Salmon_flavivirus_strain_Davis_UGA	MT075326.2	FJFL_Salmon_flavivirus_strain_Davis_UGA_orf_1	FJFL_Salmon_flavivirus_strain_Davis_UGA
FJFL_Southern_pygmy_squid_flavivirus_isolate_201405	FJFL	Southern_pygmy_squid_flavivirus_isolate_201405	MK473875.1	FJFL_Southern_pygmy_squid_flavivirus_isolate_201405	FJFL_Southern_pygmy_squid_flavivirus_isolate_201405
FJFL_Tamana_bat_virus_isolate_P3_Vero	FJFL	Tamana_bat_virus_isolate_P3_Vero	MZ229974.1	FJFL_Tamana_bat_virus_isolate_P3_Vero	FJFL_Tamana_bat_virus_isolate_P3_Vero
FJFL_Waxsystermes_virus	FJFL	Waxsystermes_virus	MW052131	FJFL_Waxsystermes_virus	FJFL_Waxsystermes_virus
FJFL_Wenzhou_shark_flavivirus_strain_WZSS16343	FJFL	Wenzhou_shark_flavivirus_strain_WZSS16343	MG599986.1	FJFL_Wenzhou_shark_flavivirus_strain_WZSS16343_orf_2	FJFL_Wenzhou_shark_flavivirus_strain_WZSS16343
FJFL_Wenzhou_shark_flavivirus_strain_WZSS16343	FJFL	Wenzhou_shark_flavivirus_strain_WZSS16343	MG599986.1	FJFL_Wenzhou_shark_flavivirus_strain_WZSS16343_orf_1	FJFL_Wenzhou_shark_flavivirus_strain_WZSS16343
FJIS_Aedes_flavivirus_AEFVMQ29Bogor2017	FJIS	Aedes_flavivirus_AEFVMQ29Bogor2017	LC536088.1	FJIS_Aedes_flavivirus_AEFVMQ29Bogor2017	FJIS_Aedes_flavivirus_AEFVMQ29Bogor2017
FJIS_Aedes_flavivirus_strain_AEFV-SPFLD-MO-2011-MP6	FJIS	Aedes_flavivirus_strain_AEFV-SPFLD-MO-2011-MP6	KC181923.1	FJIS_Aedes_flavivirus_strain_AEFV-SPFLD-MO-2011-MP6	FJIS_Aedes_flavivirus_strain_AEFV-SPFLD-MO-2011-MP6
FJIS_Aedes_flavivirus_strain_Bangkok	FJIS	Aedes_flavivirus_strain_Bangkok	KJ741266.1	FJIS_Aedes_flavivirus_strain_Bangkok	FJIS_Aedes_flavivirus_strain_Bangkok
FJIS_Anopheles_flavivirus_variant_1	FJIS	Anopheles_flavivirus_variant_1	NC_031327.1	FJIS_Anopheles_flavivirus_variant_1	FJIS_Anopheles_flavivirus_variant_1
FJIS_Calbertado_virus_isolate_44-13	FJIS	Calbertado_virus_isolate_44-13	KX669688.1	FJIS_Calbertado_virus_isolate_44-13	FJIS_Calbertado_virus_isolate_44-13
FJIS_Calbertado_virus_isolate_CMS001_032_ALCO	FJIS	Calbertado_virus_isolate_CMS001_032_ALCO	MW434106.1	FJIS_Calbertado_virus_isolate_CMS001_032_ALCO	FJIS_Calbertado_virus_isolate_CMS001_032_ALCO
FJIS_Cell_fusing_agent_virus	FJIS	Cell_fusing_agent_virus	LR694076.1	FJIS_Cell_fusing_agent_virus	FJIS_Cell_fusing_agent_virus
FJIS_Cell_fusing_agent_virus_strain_2	FJIS	Cell_fusing_agent_virus_strain_2	MH237596.1	FJIS_Cell_fusing_agent_virus_strain_2	FJIS_Cell_fusing_agent_virus_strain_2
FJIS_Culex_Flavi-like_virus_strain_CFVLSan_Francisco	FJIS	Culex_Flavi-like_virus_strain_CFVLSan_Francisco	NC_040645.1	FJIS_Culex_Flavi-like_virus_strain_CFVLSan_Francisco	FJIS_Culex_Flavi-like_virus_strain_CFVLSan_Francisco
FJIS_Culex_flavivirus	FJIS	Culex_flavivirus	NC_008604	FJIS_Culex_flavivirus	FJIS_Culex_flavivirus
FJIS_Culex_theileri_flavivirus	FJIS	Culex_theileri_flavivirus	NC_040682	FJIS_Culex_theileri_flavivirus	FJIS_Culex_theileri_flavivirus
FJIS_Culex_theileri_flavivirus_RP-2011	FJIS	Culex_theileri_flavivirus_RP-2011	HE574573.1	FJIS_Culex_theileri_flavivirus_RP-2011	FJIS_Culex_theileri_flavivirus_RP-2011
FJIS_Culiseta_flavivirus_strain_502-13	FJIS	Culiseta_flavivirus_strain_502-13	NC_030290.1	FJIS_Culiseta_flavivirus_strain_502-13	FJIS_Culiseta_flavivirus_strain_502-13
FJIS_Hanko_virus	FJIS	Hanko_virus	NC_030401	FJIS_Hanko_virus	FJIS_Hanko_virus
FJIS_Kamiti_River_virus	FJIS	Kamiti_River_virus	NC_005064.1	FJIS_Kamiti_River_virus	FJIS_Kamiti_River_virus
FJIS_Karumba_virus_isolate_KRBV_Kim1	FJIS	Karumba_virus_isolate_KRBV_Kim1	MF352615.1	FJIS_Karumba_virus_isolate_KRBV_Kim1	FJIS_Karumba_virus_isolate_KRBV_Kim1
FJIS_Kilpisjarvi_flavivirus_isolate_FINL-201890	FJIS	Kilpisjarvi_flavivirus_isolate_FINL-201890	ON949931.1	FJIS_Kilpisjarvi_flavivirus_isolate_FINL-201890	FJIS_Kilpisjarvi_flavivirus_isolate_FINL-201890
FJIS_Mac_Peak_virus_isolate_McPV_150840	FJIS	Mac_Peak_virus_isolate_McPV_150840	NC_035187.1	FJIS_Mac_Peak_virus_isolate_McPV_150840	FJIS_Mac_Peak_virus_isolate_McPV_150840
FJIS_Mansonia_flavivirus_bvmq18-1	FJIS	Mansonia_flavivirus_bvmq18-1	LC567153.1	FJIS_Mansonia_flavivirus_bvmq18-1	FJIS_Mansonia_flavivirus_bvmq18-1
FJIS_Menghai_flavivirus_isolate_MHAedFV1	FJIS	Menghai_flavivirus_isolate_MHAedFV1	NC_034204.1	FJIS_Menghai_flavivirus_isolate_MHAedFV1	FJIS_Menghai_flavivirus_isolate_MHAedFV1
FJIS_Mercadeo_virus_isolate_ER-M10	FJIS	Mercadeo_virus_isolate_ER-M10	NC_027819	FJIS_Mercadeo_virus_isolate_ER-M10	FJIS_Mercadeo_virus_isolate_ER-M10
FJIS_Mosquito_flavivirus_isolate_LSFlaviV-A20-09	FJIS	Mosquito_flavivirus_isolate_LSFlaviV-A20-09	NC_021069	FJIS_Mosquito_flavivirus_isolate_LSFlaviV-A20-09	FJIS_Mosquito_flavivirus_isolate_LSFlaviV-A20-09
FJIS_Mosquito_flavivirus_YDFVOct2013	FJIS	Mosquito_flavivirus_YDFVOct2013	AB981186.1	FJIS_Mosquito_flavivirus_YDFVOct2013	FJIS_Mosquito_flavivirus_YDFVOct2013
FJIS_Nakiwogo_virus_strain_Uganda08	FJIS	Nakiwogo_virus_strain_Uganda08	NC_030400.1	FJIS_Nakiwogo_virus_strain_Uganda08	FJIS_Nakiwogo_virus_strain_Uganda08
FJIS_Nienokoue_virus_isolate_B51CI2004	FJIS	Nienokoue_virus_isolate_B51CI2004	NC_024299.2	FJIS_Nienokoue_virus_isolate_B51CI2004	FJIS_Nienokoue_virus_isolate_B51CI2004
FJIS_Ochlerotatus_caspius_flavivirus_isolate_1608	FJIS	Ochlerotatus_caspius_flavivirus_isolate_1608	NC_034242	FJIS_Ochlerotatus_caspius_flavivirus_isolate_1608	FJIS_Ochlerotatus_caspius_flavivirus_isolate_1608
FJIS_Ochlerotatus_scapularis_flavivirus_bvmq18-25	FJIS	Ochlerotatus_scapularis_flavivirus_bvmq18-25	LC567152.1	FJIS_Ochlerotatus_scapularis_flavivirus_bvmq18-25	FJIS_Ochlerotatus_scapularis_flavivirus_bvmq18-25
FJIS_Palm_Creek_virus_isolate_56	FJIS	Palm_Creek_virus_isolate_56	NC_033694.1	FJIS_Palm_Creek_virus_isolate_56	FJIS_Palm_Creek_virus_isolate_56
FJIS_Parramatta_River_virus_isolate_92-B115745	FJIS	Parramatta_River_virus_isolate_92-B115745	NC_027817.1	FJIS_Parramatta_River_virus_isolate_92-B115745	FJIS_Parramatta_River_virus_isolate_92-B115745
FJIS_Quang_Binh_virus	FJIS	Quang_Binh_virus	NC_012671	FJIS_Quang_Binh_virus	FJIS_Quang_Binh_virus
FJIS_Quang_Binh_virus_isolate_JM17156China2017	FJIS	Quang_Binh_virus_isolate_JM17156China2017	MH827524.1	FJIS_Quang_Binh_virus_isolate_JM17156China2017	FJIS_Quang_Binh_virus_isolate_JM17156China2017
FJIS_Sabethes_flavivirus_isolate_Ms42	FJIS	Sabethes_flavivirus_isolate_Ms42	MH899446.1	FJIS_Sabethes_flavivirus_isolate_Ms42	FJIS_Sabethes_flavivirus_isolate_Ms42
FJIS_Tabanus_rufidens_flavivirus_18HF18	FJIS	Tabanus_rufidens_flavivirus_18HF18	LC540441.1	FJIS_Tabanus_rufidens_flavivirus_18HF18	FJIS_Tabanus_rufidens_flavivirus_18HF18
FJIS_Tafomo_virus_strain_TVB22-CI-2004	FJIS	Tafomo_virus_strain_TVB22-CI-2004	MZ202252.1	FJIS_Tafomo_virus_strain_TVB22-CI-2004	FJIS_Tafomo_virus_strain_TVB22-CI-2004
FJIS_Xishuangbanna_aedes_flavivirus	FJIS	Xishuangbanna_aedes_flavivirus	NC_034017.1	FJIS_Xishuangbanna_aedes_flavivirus	FJIS_Xishuangbanna_aedes_flavivirus
FJJI_Alongshan_virus_strain_Miass519	FJJI	Alongshan_virus_strain_Miass519	MN648774.2	FJJI_Alongshan_virus_strain_Miass519_segment_1_orfNSP1	FJJI_Alongshan_virus_strain_Miass519_segment_1
FJJI_Alongshan_virus_strain_Miass519	FJJI	Alongshan_virus_strain_Miass519	MN648776	FJJI_Alongshan_virus_strain_Miass519_segment_2_orfVP1a	FJJI_Alongshan_virus_strain_Miass519_segment_2
FJJI_Alongshan_virus_strain_Miass519	FJJI	Alongshan_virus_strain_Miass519	MN648776	FJJI_Alongshan_virus_strain_Miass519_segment_2_orfVP1b	FJJI_Alongshan_virus_strain_Miass519_segment_2
FJJI_Alongshan_virus_strain_Miass519	FJJI	Alongshan_virus_strain_Miass519	MN648776	FJJI_Alongshan_virus_strain_Miass519_segment_2_orfhypothetical	FJJI_Alongshan_virus_strain_Miass519_segment_2
FJJI_Alongshan_virus_strain_Miass519	FJJI	Alongshan_virus_strain_Miass519	MN648775	FJJI_Alongshan_virus_strain_Miass519_segment_3_orfNSP2	FJJI_Alongshan_virus_strain_Miass519_segment_3
FJJI_Alongshan_virus_strain_Miass519	FJJI	Alongshan_virus_strain_Miass519	MN648777	FJJI_Alongshan_virus_strain_Miass519_segment_4_orfVP2	FJJI_Alongshan_virus_strain_Miass519_segment_4
FJJI_Alongshan_virus_strain_Miass519	FJJI	Alongshan_virus_strain_Miass519	MN648777	FJJI_Alongshan_virus_strain_Miass519_segment_4_orfVP3	FJJI_Alongshan_virus_strain_Miass519_segment_4
FJJI_Dipteran_jingmen-related_virus_isolate_OKIAV332	FJJI	Dipteran_jingmen-related_virus_isolate_OKIAV332	MW314686.1	FJJI_Dipteran_jingmen-related_virus_isolate_OKIAV332_segment_1_orfNSP1	FJJI_Dipteran_jingmen-related_virus_isolate_OKIAV332_segment_1
FJJI_Dipteran_jingmen-related_virus_isolate_OKIAV332	FJJI	Dipteran_jingmen-related_virus_isolate_OKIAV332	MW314687	FJJI_Dipteran_jingmen-related_virus_isolate_OKIAV332_segment_2_orfVP1	FJJI_Dipteran_jingmen-related_virus_isolate_OKIAV332_segment_2
FJJI_Dipteran_jingmen-related_virus_isolate_OKIAV332	FJJI	Dipteran_jingmen-related_virus_isolate_OKIAV332	MW314687	FJJI_Dipteran_jingmen-related_virus_isolate_OKIAV332_segment_2_orfhypothetical	FJJI_Dipteran_jingmen-related_virus_isolate_OKIAV332_segment_2
FJJI_Dipteran_jingmen-related_virus_isolate_OKIAV332	FJJI	Dipteran_jingmen-related_virus_isolate_OKIAV332	MW314688	FJJI_Dipteran_jingmen-related_virus_isolate_OKIAV332_segment_3_orfNSP2	FJJI_Dipteran_jingmen-related_virus_isolate_OKIAV332_segment_3
FJJI_Dipteran_jingmen-related_virus_isolate_OKIAV332	FJJI	Dipteran_jingmen-related_virus_isolate_OKIAV332	MW314689	FJJI_Dipteran_jingmen-related_virus_isolate_OKIAV332_segment_4_orfVP3	FJJI_Dipteran_jingmen-related_virus_isolate_OKIAV332_segment_4
FJJI_Dipteran_jingmen-related_virus_isolate_OKIAV332	FJJI	Dipteran_jingmen-related_virus_isolate_OKIAV332	MW314689	FJJI_Dipteran_jingmen-related_virus_isolate_OKIAV332_segment_4_orfVP2	FJJI_Dipteran_jingmen-related_virus_isolate_OKIAV332_segment_4
FJJI_Guaico_Culex_virus_isolate_LO35	FJJI	Guaico_Culex_virus_isolate_LO35	KM461666	FJJI_Guaico_Culex_virus_isolate_LO35_segment_1_orfNSP1	FJJI_Guaico_Culex_virus_isolate_LO35_segment_1
FJJI_Guaico_Culex_virus_isolate_LO35	FJJI	Guaico_Culex_virus_isolate_LO35	KM461667	FJJI_Guaico_Culex_virus_isolate_LO35_segment_2_orfNSP2	FJJI_Guaico_Culex_virus_isolate_LO35_segment_2
FJJI_Guaico_Culex_virus_isolate_LO35	FJJI	Guaico_Culex_virus_isolate_LO35	KM461668	FJJI_Guaico_Culex_virus_isolate_LO35_segment_3_orfVP1	FJJI_Guaico_Culex_virus_isolate_LO35_segment_3
FJJI_Guaico_Culex_virus_isolate_LO35	FJJI	Guaico_Culex_virus_isolate_LO35	KM461668	FJJI_Guaico_Culex_virus_isolate_LO35_segment_3_orfVP3	FJJI_Guaico_Culex_virus_isolate_LO35_segment_3
FJJI_Guaico_Culex_virus_isolate_LO35	FJJI	Guaico_Culex_virus_isolate_LO35	KM461668	FJJI_Guaico_Culex_virus_isolate_LO35_segment_3_orfVP2	FJJI_Guaico_Culex_virus_isolate_LO35_segment_3
FJJI_Guaico_Culex_virus_isolate_LO35	FJJI	Guaico_Culex_virus_isolate_LO35	KM461669	FJJI_Guaico_Culex_virus_isolate_LO35_segment_4_orfVP6	FJJI_Guaico_Culex_virus_isolate_LO35_segment_4
FJJI_Guaico_Culex_virus_isolate_LO35	FJJI	Guaico_Culex_virus_isolate_LO35	KM461669	FJJI_Guaico_Culex_virus_isolate_LO35_segment_4_orfVP5	FJJI_Guaico_Culex_virus_isolate_LO35_segment_4
FJJI_Guaico_Culex_virus_isolate_LO35	FJJI	Guaico_Culex_virus_isolate_LO35	KM461669	FJJI_Guaico_Culex_virus_isolate_LO35_segment_4_orfVP4	FJJI_Guaico_Culex_virus_isolate_LO35_segment_4
FJJI_Guaico_Culex_virus_isolate_LO35	FJJI	Guaico_Culex_virus_isolate_LO35	KM461670	FJJI_Guaico_Culex_virus_isolate_LO35_segment_5_orfVP7	FJJI_Guaico_Culex_virus_isolate_LO35_segment_5
FJJI_Guangdong_Jingmen-like_virus_isolate_118R-174486	FJJI	Guangdong_Jingmen-like_virus_isolate_118R-174486	MW896893.1	FJJI_Guangdong_Jingmen-like_virus_isolate_118R-174486_segment_1_orfNSP1	FJJI_Guangdong_Jingmen-like_virus_isolate_118R-174486_segment_1
FJJI_Guangdong_Jingmen-like_virus_isolate_118R-174486	FJJI	Guangdong_Jingmen-like_virus_isolate_118R-174486	MW896894	FJJI_Guangdong_Jingmen-like_virus_isolate_118R-174486_segment_2_orfVP1	FJJI_Guangdong_Jingmen-like_virus_isolate_118R-174486_segment_2
FJJI_Guangdong_Jingmen-like_virus_isolate_118R-174486	FJJI	Guangdong_Jingmen-like_virus_isolate_118R-174486	MW896895	FJJI_Guangdong_Jingmen-like_virus_isolate_118R-174486_segment_3_orfNSP2	FJJI_Guangdong_Jingmen-like_virus_isolate_118R-174486_segment_3
FJJI_Guangdong_Jingmen-like_virus_isolate_118R-174486	FJJI	Guangdong_Jingmen-like_virus_isolate_118R-174486	MW896896	FJJI_Guangdong_Jingmen-like_virus_isolate_118R-174486_segment_4_orfVP3	FJJI_Guangdong_Jingmen-like_virus_isolate_118R-174486_segment_4
FJJI_Guangdong_Jingmen-like_virus_isolate_118R-174486	FJJI	Guangdong_Jingmen-like_virus_isolate_118R-174486	MW896896	FJJI_Guangdong_Jingmen-like_virus_isolate_118R-174486_segment_4_orfVP2	FJJI_Guangdong_Jingmen-like_virus_isolate_118R-174486_segment_4
FJJI_Hainan_jingmen-like_virus_isolate_s99-976258	FJJI	Hainan_jingmen-like_virus_isolate_s99-976258	MW896920.1	FJJI_Hainan_jingmen-like_virus_isolate_s99-976258_segment_1_orfNSP1	FJJI_Hainan_jingmen-like_virus_isolate_s99-976258_segment_1
FJJI_Hainan_jingmen-like_virus_isolate_s99-976258	FJJI	Hainan_jingmen-like_virus_isolate_s99-976258	MW896921	FJJI_Hainan_jingmen-like_virus_isolate_s99-976258_segment_2_orfVP1	FJJI_Hainan_jingmen-like_virus_isolate_s99-976258_segment_2
FJJI_Hainan_jingmen-like_virus_isolate_s99-976258	FJJI	Hainan_jingmen-like_virus_isolate_s99-976258	MW896922	FJJI_Hainan_jingmen-like_virus_isolate_s99-976258_segment_3_orfNSP2	FJJI_Hainan_jingmen-like_virus_isolate_s99-976258_segment_3
FJJI_Hainan_jingmen-like_virus_isolate_s99-976258	FJJI	Hainan_jingmen-like_virus_isolate_s99-976258	MW896923	FJJI_Hainan_jingmen-like_virus_isolate_s99-976258_segment_4_orfVP3	FJJI_Hainan_jingmen-like_virus_isolate_s99-976258_segment_4
FJJI_Hainan_jingmen-like_virus_isolate_s99-976258	FJJI	Hainan_jingmen-like_virus_isolate_s99-976258	MW896923	FJJI_Hainan_jingmen-like_virus_isolate_s99-976258_segment_4_orfVP2	FJJI_Hainan_jingmen-like_virus_isolate_s99-976258_segment_4
FJJI_Heilongjiang_tick_virus_isolate_HLJ41	FJJI	Heilongjiang_tick_virus_isolate_HLJ41	MK721860.1	FJJI_Heilongjiang_tick_virus_isolate_HLJ41_segment_1_orfNSP1	FJJI_Heilongjiang_tick_virus_isolate_HLJ41_segment_1
FJJI_Heilongjiang_tick_virus_isolate_HLJ41	FJJI	Heilongjiang_tick_virus_isolate_HLJ41	MK721861	FJJI_Heilongjiang_tick_virus_isolate_HLJ41_segment_2_orfVP1	FJJI_Heilongjiang_tick_virus_isolate_HLJ41_segment_2
FJJI_Heilongjiang_tick_virus_isolate_HLJ41	FJJI	Heilongjiang_tick_virus_isolate_HLJ41	MK721862	FJJI_Heilongjiang_tick_virus_isolate_HLJ41_segment_3_orfNSP2	FJJI_Heilongjiang_tick_virus_isolate_HLJ41_segment_3
FJJI_Heilongjiang_tick_virus_isolate_HLJ41	FJJI	Heilongjiang_tick_virus_isolate_HLJ41	MK721863	FJJI_Heilongjiang_tick_virus_isolate_HLJ41_segment_4_orfVP3	FJJI_Heilongjiang_tick_virus_isolate_HLJ41_segment_4
FJJI_Heilongjiang_tick_virus_isolate_HLJ41	FJJI	Heilongjiang_tick_virus_isolate_HLJ41	MK721863	FJJI_Heilongjiang_tick_virus_isolate_HLJ41_segment_4_orfVP2	FJJI_Heilongjiang_tick_virus_isolate_HLJ41_segment_4
FJJI_Inopus_flavus_jingmenvirus_1_isolate_IFJV1	FJJI	Inopus_flavus_jingmenvirus_1_isolate_IFJV1	OM869459	FJJI_Inopus_flavus_jingmenvirus_1_isolate_IFJV1_segment_1_orfNSP1	FJJI_Inopus_flavus_jingmenvirus_1_isolate_IFJV1_segment_1
FJJI_Inopus_flavus_jingmenvirus_1_isolate_IFJV1	FJJI	Inopus_flavus_jingmenvirus_1_isolate_IFJV1	OM869460	FJJI_Inopus_flavus_jingmenvirus_1_isolate_IFJV1_segment_2_orfVP4	FJJI_Inopus_flavus_jingmenvirus_1_isolate_IFJV1_segment_2
FJJI_Inopus_flavus_jingmenvirus_1_isolate_IFJV1	FJJI	Inopus_flavus_jingmenvirus_1_isolate_IFJV1	OM869460	FJJI_Inopus_flavus_jingmenvirus_1_isolate_IFJV1_segment_2_orfVP1	FJJI_Inopus_flavus_jingmenvirus_1_isolate_IFJV1_segment_2
FJJI_Inopus_flavus_jingmenvirus_1_isolate_IFJV1	FJJI	Inopus_flavus_jingmenvirus_1_isolate_IFJV1	OM869461	FJJI_Inopus_flavus_jingmenvirus_1_isolate_IFJV1_segment_3_orfNSP2	FJJI_Inopus_flavus_jingmenvirus_1_isolate_IFJV1_segment_3
FJJI_Inopus_flavus_jingmenvirus_1_isolate_IFJV1	FJJI	Inopus_flavus_jingmenvirus_1_isolate_IFJV1	OM869462	FJJI_Inopus_flavus_jingmenvirus_1_isolate_IFJV1_segment_4_orfVP3	FJJI_Inopus_flavus_jingmenvirus_1_isolate_IFJV1_segment_4
FJJI_Inopus_flavus_jingmenvirus_1_isolate_IFJV1	FJJI	Inopus_flavus_jingmenvirus_1_isolate_IFJV1	OM869462	FJJI_Inopus_flavus_jingmenvirus_1_isolate_IFJV1_segment_4_orfVP2	FJJI_Inopus_flavus_jingmenvirus_1_isolate_IFJV1_segment_4
FJJI_Jingmen_tick_virus_isolate_JMTVPteropus_lyleiCambodia	FJJI	Jingmen_tick_virus_isolate_JMTVPteropus_lyleiCambodia	MN095531.1	FJJI_Jingmen_tick_virus_isolate_JMTVPteropus_lyleiCambodia_segment_1_orfNSP1	FJJI_Jingmen_tick_virus_isolate_JMTVPteropus_lyleiCambodia_segment_1
FJJI_Jingmen_tick_virus_isolate_JMTVPteropus_lyleiCambodia	FJJI	Jingmen_tick_virus_isolate_JMTVPteropus_lyleiCambodia	MN095532	FJJI_Jingmen_tick_virus_isolate_JMTVPteropus_lyleiCambodia_segment_2_orfVP1	FJJI_Jingmen_tick_virus_isolate_JMTVPteropus_lyleiCambodia_segment_2
FJJI_Jingmen_tick_virus_isolate_JMTVPteropus_lyleiCambodia	FJJI	Jingmen_tick_virus_isolate_JMTVPteropus_lyleiCambodia	MN095533	FJJI_Jingmen_tick_virus_isolate_JMTVPteropus_lyleiCambodia_segment_3_orfNSP2	FJJI_Jingmen_tick_virus_isolate_JMTVPteropus_lyleiCambodia_segment_3
FJJI_Jingmen_tick_virus_isolate_JMTVPteropus_lyleiCambodia	FJJI	Jingmen_tick_virus_isolate_JMTVPteropus_lyleiCambodia	MN095534	FJJI_Jingmen_tick_virus_isolate_JMTVPteropus_lyleiCambodia_segment_4_orfVP3	FJJI_Jingmen_tick_virus_isolate_JMTVPteropus_lyleiCambodia_segment_4
FJJI_Jingmen_tick_virus_isolate_JMTVPteropus_lyleiCambodia	FJJI	Jingmen_tick_virus_isolate_JMTVPteropus_lyleiCambodia	MN095534	FJJI_Jingmen_tick_virus_isolate_JMTVPteropus_lyleiCambodia_segment_4_orfVP2	FJJI_Jingmen_tick_virus_isolate_JMTVPteropus_lyleiCambodia_segment_4
FJJI_Jingmen_tick_virus_isolate_JMTVRh.microplusAm.variegatumFrench_Antilles	FJJI	Jingmen_tick_virus_isolate_JMTVRh.microplusAm.variegatumFrench_Antilles	MN095523.1	FJJI_Jingmen_tick_virus_isolate_JMTVRh.microplusAm.variegatumFrench_Antilles_segment_1_orfNSP1	FJJI_Jingmen_tick_virus_isolate_JMTVRh.microplusAm.variegatumFrench_Antilles_segment_1
FJJI_Jingmen_tick_virus_isolate_JMTVRh.microplusAm.variegatumFrench_Antilles	FJJI	Jingmen_tick_virus_isolate_JMTVRh.microplusAm.variegatumFrench_Antilles	MN095524	FJJI_Jingmen_tick_virus_isolate_JMTVRh.microplusAm.variegatumFrench_Antilles_segment_2_orfVP1	FJJI_Jingmen_tick_virus_isolate_JMTVRh.microplusAm.variegatumFrench_Antilles_segment_2
FJJI_Jingmen_tick_virus_isolate_JMTVRh.microplusAm.variegatumFrench_Antilles	FJJI	Jingmen_tick_virus_isolate_JMTVRh.microplusAm.variegatumFrench_Antilles	MN095525	FJJI_Jingmen_tick_virus_isolate_JMTVRh.microplusAm.variegatumFrench_Antilles_segment_3_orfNSP2	FJJI_Jingmen_tick_virus_isolate_JMTVRh.microplusAm.variegatumFrench_Antilles_segment_3
FJJI_Jingmen_tick_virus_isolate_JMTVRh.microplusAm.variegatumFrench_Antilles	FJJI	Jingmen_tick_virus_isolate_JMTVRh.microplusAm.variegatumFrench_Antilles	MN095526	FJJI_Jingmen_tick_virus_isolate_JMTVRh.microplusAm.variegatumFrench_Antilles_segment_4_orfVP3	FJJI_Jingmen_tick_virus_isolate_JMTVRh.microplusAm.variegatumFrench_Antilles_segment_4
FJJI_Jingmen_tick_virus_isolate_JMTVRh.microplusAm.variegatumFrench_Antilles	FJJI	Jingmen_tick_virus_isolate_JMTVRh.microplusAm.variegatumFrench_Antilles	MN095526	FJJI_Jingmen_tick_virus_isolate_JMTVRh.microplusAm.variegatumFrench_Antilles_segment_4_orfVP2	FJJI_Jingmen_tick_virus_isolate_JMTVRh.microplusAm.variegatumFrench_Antilles_segment_4
FJJI_Jingmen_tick_virus_isolate_JTMV_1	FJJI	Jingmen_tick_virus_isolate_JTMV_1	MH155892.1	FJJI_Jingmen_tick_virus_isolate_JTMV_1_segment_1_orfNSP1	FJJI_Jingmen_tick_virus_isolate_JTMV_1_segment_1
FJJI_Jingmen_tick_virus_isolate_JTMV_1	FJJI	Jingmen_tick_virus_isolate_JTMV_1	MH155890	FJJI_Jingmen_tick_virus_isolate_JTMV_1_segment_2_orfVP1	FJJI_Jingmen_tick_virus_isolate_JTMV_1_segment_2
FJJI_Jingmen_tick_virus_isolate_JTMV_1	FJJI	Jingmen_tick_virus_isolate_JTMV_1	MH155891	FJJI_Jingmen_tick_virus_isolate_JTMV_1_segment_3_orfNSP2	FJJI_Jingmen_tick_virus_isolate_JTMV_1_segment_3
FJJI_Jingmen_tick_virus_isolate_JTMV_1	FJJI	Jingmen_tick_virus_isolate_JTMV_1	MH155893	FJJI_Jingmen_tick_virus_isolate_JTMV_1_segment_4_orfVP3	FJJI_Jingmen_tick_virus_isolate_JTMV_1_segment_4
FJJI_Jingmen_tick_virus_isolate_JTMV_1	FJJI	Jingmen_tick_virus_isolate_JTMV_1	MH155893	FJJI_Jingmen_tick_virus_isolate_JTMV_1_segment_4_orfVP2	FJJI_Jingmen_tick_virus_isolate_JTMV_1_segment_4
FJJI_Jingmen_tick_virus_isolate_JTMV_3	FJJI	Jingmen_tick_virus_isolate_JTMV_3	MH155896.1	FJJI_Jingmen_tick_virus_isolate_JTMV_3_segment_1_orfNSP1	FJJI_Jingmen_tick_virus_isolate_JTMV_3_segment_1
FJJI_Jingmen_tick_virus_isolate_JTMV_3	FJJI	Jingmen_tick_virus_isolate_JTMV_3	MH155894	FJJI_Jingmen_tick_virus_isolate_JTMV_3_segment_2_orfVP1	FJJI_Jingmen_tick_virus_isolate_JTMV_3_segment_2
FJJI_Jingmen_tick_virus_isolate_JTMV_3	FJJI	Jingmen_tick_virus_isolate_JTMV_3	MH155895	FJJI_Jingmen_tick_virus_isolate_JTMV_3_segment_3_orfNSP2	FJJI_Jingmen_tick_virus_isolate_JTMV_3_segment_3
FJJI_Jingmen_tick_virus_isolate_JTMV_3	FJJI	Jingmen_tick_virus_isolate_JTMV_3	MH155897	FJJI_Jingmen_tick_virus_isolate_JTMV_3_segment_4_orfVP3	FJJI_Jingmen_tick_virus_isolate_JTMV_3_segment_4
FJJI_Jingmen_tick_virus_isolate_JTMV_3	FJJI	Jingmen_tick_virus_isolate_JTMV_3	MH155897	FJJI_Jingmen_tick_virus_isolate_JTMV_3_segment_4_orfVP2	FJJI_Jingmen_tick_virus_isolate_JTMV_3_segment_4
FJJI_Jingmen_Tick_Virus_isolate_SY84	FJJI	Jingmen_Tick_Virus_isolate_SY84	NC_024113.1	FJJI_Jingmen_Tick_Virus_isolate_SY84_segment_1_orfNSP1	FJJI_Jingmen_Tick_Virus_isolate_SY84_segment_1
FJJI_Jingmen_Tick_Virus_isolate_SY84	FJJI	Jingmen_Tick_Virus_isolate_SY84	NC_024112	FJJI_Jingmen_Tick_Virus_isolate_SY84_segment_2_orfVP1	FJJI_Jingmen_Tick_Virus_isolate_SY84_segment_2
FJJI_Jingmen_Tick_Virus_isolate_SY84	FJJI	Jingmen_Tick_Virus_isolate_SY84	NC_024114	FJJI_Jingmen_Tick_Virus_isolate_SY84_segment_3_orfNSP2	FJJI_Jingmen_Tick_Virus_isolate_SY84_segment_3
FJJI_Jingmen_Tick_Virus_isolate_SY84	FJJI	Jingmen_Tick_Virus_isolate_SY84	NC_024111	FJJI_Jingmen_Tick_Virus_isolate_SY84_segment_4_orfVP3	FJJI_Jingmen_Tick_Virus_isolate_SY84_segment_4
FJJI_Jingmen_Tick_Virus_isolate_SY84	FJJI	Jingmen_Tick_Virus_isolate_SY84	NC_024111	FJJI_Jingmen_Tick_Virus_isolate_SY84_segment_4_orfVP2	FJJI_Jingmen_Tick_Virus_isolate_SY84_segment_4
FJJI_Jingmen_tick_virus_isolate_TTP-Pool-19	FJJI	Jingmen_tick_virus_isolate_TTP-Pool-19	MN025516.1	FJJI_Jingmen_tick_virus_isolate_TTP-Pool-19_segment_1_orfNSP1	FJJI_Jingmen_tick_virus_isolate_TTP-Pool-19_segment_1
FJJI_Jingmen_tick_virus_isolate_TTP-Pool-19	FJJI	Jingmen_tick_virus_isolate_TTP-Pool-19	MN025517	FJJI_Jingmen_tick_virus_isolate_TTP-Pool-19_segment_2_orfVP1	FJJI_Jingmen_tick_virus_isolate_TTP-Pool-19_segment_2
FJJI_Jingmen_tick_virus_isolate_TTP-Pool-19	FJJI	Jingmen_tick_virus_isolate_TTP-Pool-19	MN025518	FJJI_Jingmen_tick_virus_isolate_TTP-Pool-19_segment_3_orfNSP2	FJJI_Jingmen_tick_virus_isolate_TTP-Pool-19_segment_3
FJJI_Jingmen_tick_virus_isolate_TTP-Pool-19	FJJI	Jingmen_tick_virus_isolate_TTP-Pool-19	MN025519	FJJI_Jingmen_tick_virus_isolate_TTP-Pool-19_segment_4_orfVP3	FJJI_Jingmen_tick_virus_isolate_TTP-Pool-19_segment_4
FJJI_Jingmen_tick_virus_isolate_TTP-Pool-19	FJJI	Jingmen_tick_virus_isolate_TTP-Pool-19	MN025519	FJJI_Jingmen_tick_virus_isolate_TTP-Pool-19_segment_4_orfVP2	FJJI_Jingmen_tick_virus_isolate_TTP-Pool-19_segment_4
FJJI_Jingmen_tick_virus_isolate_TTP-Pool-3b	FJJI	Jingmen_tick_virus_isolate_TTP-Pool-3b	MN025512.1	FJJI_Jingmen_tick_virus_isolate_TTP-Pool-3b_segment_1_orfNSP1	FJJI_Jingmen_tick_virus_isolate_TTP-Pool-3b_segment_1
FJJI_Jingmen_tick_virus_isolate_TTP-Pool-3b	FJJI	Jingmen_tick_virus_isolate_TTP-Pool-3b	MN025513	FJJI_Jingmen_tick_virus_isolate_TTP-Pool-3b_segment_2_orfVP1	FJJI_Jingmen_tick_virus_isolate_TTP-Pool-3b_segment_2
FJJI_Jingmen_tick_virus_isolate_TTP-Pool-3b	FJJI	Jingmen_tick_virus_isolate_TTP-Pool-3b	MN025514	FJJI_Jingmen_tick_virus_isolate_TTP-Pool-3b_segment_3_orfNSP2	FJJI_Jingmen_tick_virus_isolate_TTP-Pool-3b_segment_3
FJJI_Jingmen_tick_virus_isolate_TTP-Pool-3b	FJJI	Jingmen_tick_virus_isolate_TTP-Pool-3b	MN025515	FJJI_Jingmen_tick_virus_isolate_TTP-Pool-3b_segment_4_orfVP3	FJJI_Jingmen_tick_virus_isolate_TTP-Pool-3b_segment_4
FJJI_Jingmen_tick_virus_isolate_TTP-Pool-3b	FJJI	Jingmen_tick_virus_isolate_TTP-Pool-3b	MN025515	FJJI_Jingmen_tick_virus_isolate_TTP-Pool-3b_segment_4_orfVP2	FJJI_Jingmen_tick_virus_isolate_TTP-Pool-3b_segment_4
FJJI_Jingmen_tick_virus_isolate_WS3	FJJI	Jingmen_tick_virus_isolate_WS3	OM459837.1	FJJI_Jingmen_tick_virus_isolate_WS3_segment_1_orfNSP1	FJJI_Jingmen_tick_virus_isolate_WS3_segment_1
FJJI_Jingmen_tick_virus_isolate_WS3	FJJI	Jingmen_tick_virus_isolate_WS3	OM459838.1	FJJI_Jingmen_tick_virus_isolate_WS3_segment_2_orfVP1	FJJI_Jingmen_tick_virus_isolate_WS3_segment_2
FJJI_Jingmen_tick_virus_isolate_WS3	FJJI	Jingmen_tick_virus_isolate_WS3	OM459839.1	FJJI_Jingmen_tick_virus_isolate_WS3_segment_3_orfNSP2	FJJI_Jingmen_tick_virus_isolate_WS3_segment_3
FJJI_Jingmen_tick_virus_isolate_WS3	FJJI	Jingmen_tick_virus_isolate_WS3	OM459840	FJJI_Jingmen_tick_virus_isolate_WS3_segment_4_orfVP3	FJJI_Jingmen_tick_virus_isolate_WS3_segment_4
FJJI_Jingmen_tick_virus_isolate_WS3	FJJI	Jingmen_tick_virus_isolate_WS3	OM459840	FJJI_Jingmen_tick_virus_isolate_WS3_segment_4_orfVP2	FJJI_Jingmen_tick_virus_isolate_WS3_segment_4
FJJI_Jingmen_tick_virus_strain_JTVHAHH7	FJJI	Jingmen_tick_virus_strain_JTVHAHH7	MW721965.1	FJJI_Jingmen_tick_virus_strain_JTVHAHH7_segment_1_orfNSP1	FJJI_Jingmen_tick_virus_strain_JTVHAHH7_segment_1
FJJI_Jingmen_tick_virus_strain_JTVHAHH7	FJJI	Jingmen_tick_virus_strain_JTVHAHH7	MW721990	FJJI_Jingmen_tick_virus_strain_JTVHAHH7_segment_2_orfVP1	FJJI_Jingmen_tick_virus_strain_JTVHAHH7_segment_2
FJJI_Jingmen_tick_virus_strain_JTVHAHH7	FJJI	Jingmen_tick_virus_strain_JTVHAHH7	MW722014	FJJI_Jingmen_tick_virus_strain_JTVHAHH7_segment_3_orfNSP2	FJJI_Jingmen_tick_virus_strain_JTVHAHH7_segment_3
FJJI_Jingmen_tick_virus_strain_JTVHAHH7	FJJI	Jingmen_tick_virus_strain_JTVHAHH7	MW722040	FJJI_Jingmen_tick_virus_strain_JTVHAHH7_segment_4_orfVP3	FJJI_Jingmen_tick_virus_strain_JTVHAHH7_segment_4
FJJI_Jingmen_tick_virus_strain_JTVHAHH7	FJJI	Jingmen_tick_virus_strain_JTVHAHH7	MW722040	FJJI_Jingmen_tick_virus_strain_JTVHAHH7_segment_4_orfVP2	FJJI_Jingmen_tick_virus_strain_JTVHAHH7_segment_4
FJJI_Kindia_tick_virus_isolate_KITV20182	FJJI	Kindia_tick_virus_isolate_KITV20182	MW341210	FJJI_Kindia_tick_virus_isolate_KITV20182_segment_1_orfNSP1	FJJI_Kindia_tick_virus_isolate_KITV20182_segment_1
FJJI_Kindia_tick_virus_isolate_KITV20182	FJJI	Kindia_tick_virus_isolate_KITV20182	MW341211	FJJI_Kindia_tick_virus_isolate_KITV20182_segment_2_orfVP1	FJJI_Kindia_tick_virus_isolate_KITV20182_segment_2
FJJI_Kindia_tick_virus_isolate_KITV20182	FJJI	Kindia_tick_virus_isolate_KITV20182	MW341212	FJJI_Kindia_tick_virus_isolate_KITV20182_segment_3_orfNSP2	FJJI_Kindia_tick_virus_isolate_KITV20182_segment_3
FJJI_Kindia_tick_virus_isolate_KITV20182	FJJI	Kindia_tick_virus_isolate_KITV20182	MW341213	FJJI_Kindia_tick_virus_isolate_KITV20182_segment_4_orfVP3	FJJI_Kindia_tick_virus_isolate_KITV20182_segment_4
FJJI_Kindia_tick_virus_isolate_KITV20182	FJJI	Kindia_tick_virus_isolate_KITV20182	MW341213	FJJI_Kindia_tick_virus_isolate_KITV20182_segment_4_orfVP2	FJJI_Kindia_tick_virus_isolate_KITV20182_segment_4
FJJI_Mogiana_tick_virus_isolate_MGTVV411	FJJI	Mogiana_tick_virus_isolate_MGTVV411	NC_034222.1	FJJI_Mogiana_tick_virus_isolate_MGTVV411_segment_1_orfNSP1	FJJI_Mogiana_tick_virus_isolate_MGTVV411_segment_1
FJJI_Mogiana_tick_virus_isolate_MGTVV411	FJJI	Mogiana_tick_virus_isolate_MGTVV411	NC_034225	FJJI_Mogiana_tick_virus_isolate_MGTVV411_segment_2_orfVP1	FJJI_Mogiana_tick_virus_isolate_MGTVV411_segment_2
FJJI_Mogiana_tick_virus_isolate_MGTVV411	FJJI	Mogiana_tick_virus_isolate_MGTVV411	NC_034223	FJJI_Mogiana_tick_virus_isolate_MGTVV411_segment_3_orfNSP2	FJJI_Mogiana_tick_virus_isolate_MGTVV411_segment_3
FJJI_Mogiana_tick_virus_isolate_MGTVV411	FJJI	Mogiana_tick_virus_isolate_MGTVV411	NC_034224	FJJI_Mogiana_tick_virus_isolate_MGTVV411_segment_4_orfVP3	FJJI_Mogiana_tick_virus_isolate_MGTVV411_segment_4
FJJI_Mogiana_tick_virus_isolate_MGTVV411	FJJI	Mogiana_tick_virus_isolate_MGTVV411	NC_034224	FJJI_Mogiana_tick_virus_isolate_MGTVV411_segment_4_orfVP2	FJJI_Mogiana_tick_virus_isolate_MGTVV411_segment_4
FJJI_Mogiana_tick_virus_isolate_Yunnan2016	FJJI	Mogiana_tick_virus_isolate_Yunnan2016	MT080097.1	FJJI_Mogiana_tick_virus_isolate_Yunnan2016_segment_1_orfNSP1	FJJI_Mogiana_tick_virus_isolate_Yunnan2016_segment_1
FJJI_Mogiana_tick_virus_isolate_Yunnan2016	FJJI	Mogiana_tick_virus_isolate_Yunnan2016	MT080098	FJJI_Mogiana_tick_virus_isolate_Yunnan2016_segment_2_orfVP1	FJJI_Mogiana_tick_virus_isolate_Yunnan2016_segment_2
FJJI_Mogiana_tick_virus_isolate_Yunnan2016	FJJI	Mogiana_tick_virus_isolate_Yunnan2016	MT080099	FJJI_Mogiana_tick_virus_isolate_Yunnan2016_segment_3_orfNSP2	FJJI_Mogiana_tick_virus_isolate_Yunnan2016_segment_3
FJJI_Mogiana_tick_virus_isolate_Yunnan2016	FJJI	Mogiana_tick_virus_isolate_Yunnan2016	MT080100	FJJI_Mogiana_tick_virus_isolate_Yunnan2016_segment_4_orfVP3	FJJI_Mogiana_tick_virus_isolate_Yunnan2016_segment_4
FJJI_Mogiana_tick_virus_isolate_Yunnan2016	FJJI	Mogiana_tick_virus_isolate_Yunnan2016	MT080100	FJJI_Mogiana_tick_virus_isolate_Yunnan2016_segment_4_orfVP2	FJJI_Mogiana_tick_virus_isolate_Yunnan2016_segment_4
FJJI_Mole_Culex_virus_16GH38	FJJI	Mole_Culex_virus_16GH38	LC505052	FJJI_Mole_Culex_virus_16GH38_segment_1_orfNSP1	FJJI_Mole_Culex_virus_16GH38_segment_1
FJJI_Mole_Culex_virus_16GH38	FJJI	Mole_Culex_virus_16GH38	LC505053	FJJI_Mole_Culex_virus_16GH38_segment_2_orfNSP2	FJJI_Mole_Culex_virus_16GH38_segment_2
FJJI_Mole_Culex_virus_16GH38	FJJI	Mole_Culex_virus_16GH38	LC505054	FJJI_Mole_Culex_virus_16GH38_segment_3_orfVP3	FJJI_Mole_Culex_virus_16GH38_segment_3
FJJI_Mole_Culex_virus_16GH38	FJJI	Mole_Culex_virus_16GH38	LC505054	FJJI_Mole_Culex_virus_16GH38_segment_3_orfVP1	FJJI_Mole_Culex_virus_16GH38_segment_3
FJJI_Mole_Culex_virus_16GH38	FJJI	Mole_Culex_virus_16GH38	LC505054	FJJI_Mole_Culex_virus_16GH38_segment_3_orfVP2	FJJI_Mole_Culex_virus_16GH38_segment_3
FJJI_Mole_Culex_virus_16GH38	FJJI	Mole_Culex_virus_16GH38	LC505055	FJJI_Mole_Culex_virus_16GH38_segment_4_orfVP6	FJJI_Mole_Culex_virus_16GH38_segment_4
FJJI_Mole_Culex_virus_16GH38	FJJI	Mole_Culex_virus_16GH38	LC505055	FJJI_Mole_Culex_virus_16GH38_segment_4_orfVP5	FJJI_Mole_Culex_virus_16GH38_segment_4
FJJI_Mole_Culex_virus_16GH38	FJJI	Mole_Culex_virus_16GH38	LC505055	FJJI_Mole_Culex_virus_16GH38_segment_4_orfVP4	FJJI_Mole_Culex_virus_16GH38_segment_4
FJJI_Rhipicephalus_associated_flavi-like_virus_isolate_YNTV4	FJJI	Rhipicephalus_associated_flavi-like_virus_isolate_YNTV4	MH814977.1	FJJI_Rhipicephalus_associated_flavi-like_virus_isolate_YNTV4_segment_1_orfNSP1	FJJI_Rhipicephalus_associated_flavi-like_virus_isolate_YNTV4_segment_1
FJJI_Rhipicephalus_associated_flavi-like_virus_isolate_YNTV4	FJJI	Rhipicephalus_associated_flavi-like_virus_isolate_YNTV4	MH814978	FJJI_Rhipicephalus_associated_flavi-like_virus_isolate_YNTV4_segment_2_orfVP1	FJJI_Rhipicephalus_associated_flavi-like_virus_isolate_YNTV4_segment_2
FJJI_Rhipicephalus_associated_flavi-like_virus_isolate_YNTV4	FJJI	Rhipicephalus_associated_flavi-like_virus_isolate_YNTV4	MH814979	FJJI_Rhipicephalus_associated_flavi-like_virus_isolate_YNTV4_segment_3_orfNSP2	FJJI_Rhipicephalus_associated_flavi-like_virus_isolate_YNTV4_segment_3
FJJI_Rhipicephalus_associated_flavi-like_virus_isolate_YNTV4	FJJI	Rhipicephalus_associated_flavi-like_virus_isolate_YNTV4	MH814980	FJJI_Rhipicephalus_associated_flavi-like_virus_isolate_YNTV4_segment_4_orfVP3	FJJI_Rhipicephalus_associated_flavi-like_virus_isolate_YNTV4_segment_4
FJJI_Rhipicephalus_associated_flavi-like_virus_isolate_YNTV4	FJJI	Rhipicephalus_associated_flavi-like_virus_isolate_YNTV4	MH814980	FJJI_Rhipicephalus_associated_flavi-like_virus_isolate_YNTV4_segment_4_orfVP2	FJJI_Rhipicephalus_associated_flavi-like_virus_isolate_YNTV4_segment_4
FJJI_Takachi_virus_IM-OI110	FJJI	Takachi_virus_IM-OI110	LC628196	FJJI_Takachi_virus_IM-OI110_segment_1_orfNSP1	FJJI_Takachi_virus_IM-OI110_segment_1
FJJI_Takachi_virus_IM-OI110	FJJI	Takachi_virus_IM-OI110	LC628197	FJJI_Takachi_virus_IM-OI110_segment_2_orfVP1a	FJJI_Takachi_virus_IM-OI110_segment_2
FJJI_Takachi_virus_IM-OI110	FJJI	Takachi_virus_IM-OI110	LC628197	FJJI_Takachi_virus_IM-OI110_segment_2_orfVP1b	FJJI_Takachi_virus_IM-OI110_segment_2
FJJI_Takachi_virus_IM-OI110	FJJI	Takachi_virus_IM-OI110	LC628198	FJJI_Takachi_virus_IM-OI110_segment_3_orfNSP2	FJJI_Takachi_virus_IM-OI110_segment_3
FJJI_Takachi_virus_IM-OI110	FJJI	Takachi_virus_IM-OI110	LC628199	FJJI_Takachi_virus_IM-OI110_segment_4_orfVP3	FJJI_Takachi_virus_IM-OI110_segment_4
FJJI_Takachi_virus_IM-OI110	FJJI	Takachi_virus_IM-OI110	LC628199	FJJI_Takachi_virus_IM-OI110_segment_4_orfVP2	FJJI_Takachi_virus_IM-OI110_segment_4
FJJI_Trichopteran_jingmen-related_virus_isolate_OKIAV337	FJJI	Trichopteran_jingmen-related_virus_isolate_OKIAV337	MW314690.1	FJJI_Trichopteran_jingmen-related_virus_isolate_OKIAV337_segment_1_orfNSP1	FJJI_Trichopteran_jingmen-related_virus_isolate_OKIAV337_segment_1
FJJI_Trichopteran_jingmen-related_virus_isolate_OKIAV337	FJJI	Trichopteran_jingmen-related_virus_isolate_OKIAV337	MW314691	FJJI_Trichopteran_jingmen-related_virus_isolate_OKIAV337_segment_2_orfVP1	FJJI_Trichopteran_jingmen-related_virus_isolate_OKIAV337_segment_2
FJJI_Trichopteran_jingmen-related_virus_isolate_OKIAV337	FJJI	Trichopteran_jingmen-related_virus_isolate_OKIAV337	MW314691	FJJI_Trichopteran_jingmen-related_virus_isolate_OKIAV337_segment_2_orfhypothetical	FJJI_Trichopteran_jingmen-related_virus_isolate_OKIAV337_segment_2
FJJI_Trichopteran_jingmen-related_virus_isolate_OKIAV337	FJJI	Trichopteran_jingmen-related_virus_isolate_OKIAV337	MW314692	FJJI_Trichopteran_jingmen-related_virus_isolate_OKIAV337_segment_3_orfNSP2	FJJI_Trichopteran_jingmen-related_virus_isolate_OKIAV337_segment_3
FJJI_Trichopteran_jingmen-related_virus_isolate_OKIAV337	FJJI	Trichopteran_jingmen-related_virus_isolate_OKIAV337	MW314693	FJJI_Trichopteran_jingmen-related_virus_isolate_OKIAV337_segment_4_orfVP2	FJJI_Trichopteran_jingmen-related_virus_isolate_OKIAV337_segment_4
FJJI_Trichopteran_jingmen-related_virus_isolate_OKIAV337	FJJI	Trichopteran_jingmen-related_virus_isolate_OKIAV337	MW314693	FJJI_Trichopteran_jingmen-related_virus_isolate_OKIAV337_segment_4_orfVP3	FJJI_Trichopteran_jingmen-related_virus_isolate_OKIAV337_segment_4
FJJI_Wuhan_aphid_virus_1_strain_WHYC-1	FJJI	Wuhan_aphid_virus_1_strain_WHYC-1	KR902721	FJJI_Wuhan_aphid_virus_1_strain_WHYC-1_segment_1_orfNSP1	FJJI_Wuhan_aphid_virus_1_strain_WHYC-1_segment_1
FJJI_Wuhan_aphid_virus_1_strain_WHYC-1	FJJI	Wuhan_aphid_virus_1_strain_WHYC-1	KR902722	FJJI_Wuhan_aphid_virus_1_strain_WHYC-1_segment_2_orfVP1	FJJI_Wuhan_aphid_virus_1_strain_WHYC-1_segment_2
FJJI_Wuhan_aphid_virus_1_strain_WHYC-1	FJJI	Wuhan_aphid_virus_1_strain_WHYC-1	KR902722	FJJI_Wuhan_aphid_virus_1_strain_WHYC-1_segment_2_orfVP4	FJJI_Wuhan_aphid_virus_1_strain_WHYC-1_segment_2
FJJI_Wuhan_aphid_virus_1_strain_WHYC-1	FJJI	Wuhan_aphid_virus_1_strain_WHYC-1	KR902723	FJJI_Wuhan_aphid_virus_1_strain_WHYC-1_segment_3_orfNSP2	FJJI_Wuhan_aphid_virus_1_strain_WHYC-1_segment_3
FJJI_Wuhan_aphid_virus_1_strain_WHYC-1	FJJI	Wuhan_aphid_virus_1_strain_WHYC-1	KR902724	FJJI_Wuhan_aphid_virus_1_strain_WHYC-1_segment_4_orfVP3	FJJI_Wuhan_aphid_virus_1_strain_WHYC-1_segment_4
FJJI_Wuhan_aphid_virus_1_strain_WHYC-1	FJJI	Wuhan_aphid_virus_1_strain_WHYC-1	KR902724	FJJI_Wuhan_aphid_virus_1_strain_WHYC-1_segment_4_orfVP2	FJJI_Wuhan_aphid_virus_1_strain_WHYC-1_segment_4
FJJI_Wuhan_aphid_virus_2_strain_WHYC-2	FJJI	Wuhan_aphid_virus_2_strain_WHYC-2	KR902725	FJJI_Wuhan_aphid_virus_2_strain_WHYC-2_segment_1_orfNSP1	FJJI_Wuhan_aphid_virus_2_strain_WHYC-2_segment_1
FJJI_Wuhan_aphid_virus_2_strain_WHYC-2	FJJI	Wuhan_aphid_virus_2_strain_WHYC-2	KR902726	FJJI_Wuhan_aphid_virus_2_strain_WHYC-2_segment_2_orfVP4	FJJI_Wuhan_aphid_virus_2_strain_WHYC-2_segment_2
FJJI_Wuhan_aphid_virus_2_strain_WHYC-2	FJJI	Wuhan_aphid_virus_2_strain_WHYC-2	KR902726	FJJI_Wuhan_aphid_virus_2_strain_WHYC-2_segment_2_orfVP1	FJJI_Wuhan_aphid_virus_2_strain_WHYC-2_segment_2
FJJI_Wuhan_aphid_virus_2_strain_WHYC-2	FJJI	Wuhan_aphid_virus_2_strain_WHYC-2	KR902727	FJJI_Wuhan_aphid_virus_2_strain_WHYC-2_segment_3_orfNSP2	FJJI_Wuhan_aphid_virus_2_strain_WHYC-2_segment_3
FJJI_Wuhan_aphid_virus_2_strain_WHYC-2	FJJI	Wuhan_aphid_virus_2_strain_WHYC-2	KR902728	FJJI_Wuhan_aphid_virus_2_strain_WHYC-2_segment_4_orfVP3	FJJI_Wuhan_aphid_virus_2_strain_WHYC-2_segment_4
FJJI_Wuhan_aphid_virus_2_strain_WHYC-2	FJJI	Wuhan_aphid_virus_2_strain_WHYC-2	KR902728	FJJI_Wuhan_aphid_virus_2_strain_WHYC-2_segment_4_orfVP2	FJJI_Wuhan_aphid_virus_2_strain_WHYC-2_segment_4
FJJI_Wuhan_cricket_virus_strain_WHXS-1	FJJI	Wuhan_cricket_virus_strain_WHXS-1	NC_028400	FJJI_Wuhan_cricket_virus_strain_WHXS-1_segment_1_orfNSP1	FJJI_Wuhan_cricket_virus_strain_WHXS-1_segment_1
FJJI_Wuhan_cricket_virus_strain_WHXS-1	FJJI	Wuhan_cricket_virus_strain_WHXS-1	NC_028401	FJJI_Wuhan_cricket_virus_strain_WHXS-1_segment_2_orfVP1	FJJI_Wuhan_cricket_virus_strain_WHXS-1_segment_2
FJJI_Wuhan_cricket_virus_strain_WHXS-1	FJJI	Wuhan_cricket_virus_strain_WHXS-1	NC_028401	FJJI_Wuhan_cricket_virus_strain_WHXS-1_segment_2_orfVP4	FJJI_Wuhan_cricket_virus_strain_WHXS-1_segment_2
FJJI_Wuhan_cricket_virus_strain_WHXS-1	FJJI	Wuhan_cricket_virus_strain_WHXS-1	NC_028395	FJJI_Wuhan_cricket_virus_strain_WHXS-1_segment_3_orfNSP2	FJJI_Wuhan_cricket_virus_strain_WHXS-1_segment_3
FJJI_Wuhan_cricket_virus_strain_WHXS-1	FJJI	Wuhan_cricket_virus_strain_WHXS-1	NC_028402	FJJI_Wuhan_cricket_virus_strain_WHXS-1_segment_4_orfVP3	FJJI_Wuhan_cricket_virus_strain_WHXS-1_segment_4
FJJI_Wuhan_cricket_virus_strain_WHXS-1	FJJI	Wuhan_cricket_virus_strain_WHXS-1	NC_028402	FJJI_Wuhan_cricket_virus_strain_WHXS-1_segment_4_orfVP2	FJJI_Wuhan_cricket_virus_strain_WHXS-1_segment_4
FJJI_Wuhan_flea_virus_strain_WHZM	FJJI	Wuhan_flea_virus_strain_WHZM	KR902713	FJJI_Wuhan_flea_virus_strain_WHZM_segment_1_orfNSP1	FJJI_Wuhan_flea_virus_strain_WHZM_segment_1
FJJI_Wuhan_flea_virus_strain_WHZM	FJJI	Wuhan_flea_virus_strain_WHZM	KR902714	FJJI_Wuhan_flea_virus_strain_WHZM_segment_2_orfVP1	FJJI_Wuhan_flea_virus_strain_WHZM_segment_2
FJJI_Wuhan_flea_virus_strain_WHZM	FJJI	Wuhan_flea_virus_strain_WHZM	KR902714	FJJI_Wuhan_flea_virus_strain_WHZM_segment_2_orfhypothetical	FJJI_Wuhan_flea_virus_strain_WHZM_segment_2
FJJI_Wuhan_flea_virus_strain_WHZM	FJJI	Wuhan_flea_virus_strain_WHZM	KR902715	FJJI_Wuhan_flea_virus_strain_WHZM_segment_3_orfNSP2	FJJI_Wuhan_flea_virus_strain_WHZM_segment_3
FJJI_Wuhan_flea_virus_strain_WHZM	FJJI	Wuhan_flea_virus_strain_WHZM	KR902716	FJJI_Wuhan_flea_virus_strain_WHZM_segment_4_orfVP3	FJJI_Wuhan_flea_virus_strain_WHZM_segment_4
FJJI_Wuhan_flea_virus_strain_WHZM	FJJI	Wuhan_flea_virus_strain_WHZM	KR902716	FJJI_Wuhan_flea_virus_strain_WHZM_segment_4_orfVP2	FJJI_Wuhan_flea_virus_strain_WHZM_segment_4
FJJI_Yanggou_tick_virus_strain_Erzin14-T20074	FJJI	Yanggou_tick_virus_strain_Erzin14-T20074	MW525322	FJJI_Yanggou_tick_virus_strain_Erzin14-T20074_segment_1_orfNSP1	FJJI_Yanggou_tick_virus_strain_Erzin14-T20074_segment_1
FJJI_Yanggou_tick_virus_strain_Erzin14-T20074	FJJI	Yanggou_tick_virus_strain_Erzin14-T20074	MW525323	FJJI_Yanggou_tick_virus_strain_Erzin14-T20074_segment_2_orfVP1a	FJJI_Yanggou_tick_virus_strain_Erzin14-T20074_segment_2
FJJI_Yanggou_tick_virus_strain_Erzin14-T20074	FJJI	Yanggou_tick_virus_strain_Erzin14-T20074	MW525323	FJJI_Yanggou_tick_virus_strain_Erzin14-T20074_segment_2_orfVP1b	FJJI_Yanggou_tick_virus_strain_Erzin14-T20074_segment_2
FJJI_Yanggou_tick_virus_strain_Erzin14-T20074	FJJI	Yanggou_tick_virus_strain_Erzin14-T20074	MW525324	FJJI_Yanggou_tick_virus_strain_Erzin14-T20074_segment_3_orfNSP2	FJJI_Yanggou_tick_virus_strain_Erzin14-T20074_segment_3
FJJI_Yanggou_tick_virus_strain_Erzin14-T20074	FJJI	Yanggou_tick_virus_strain_Erzin14-T20074	MW525325	FJJI_Yanggou_tick_virus_strain_Erzin14-T20074_segment_4_orfVP3	FJJI_Yanggou_tick_virus_strain_Erzin14-T20074_segment_4
FJJI_Yanggou_tick_virus_strain_Erzin14-T20074	FJJI	Yanggou_tick_virus_strain_Erzin14-T20074	MW525325	FJJI_Yanggou_tick_virus_strain_Erzin14-T20074_segment_4_orfVP2	FJJI_Yanggou_tick_virus_strain_Erzin14-T20074_segment_4
FJMB_Alfuy_virus_strain_MRM3929	FJMB	Alfuy_virus_strain_MRM3929	AY898809.1	FJMB_Alfuy_virus_strain_MRM3929	FJMB_Alfuy_virus_strain_MRM3929
FJMB_Aripo_virus_isolate_TR9096	FJMB	Aripo_virus_isolate_TR9096	MZ358890.1	FJMB_Aripo_virus_isolate_TR9096	FJMB_Aripo_virus_isolate_TR9096
FJMB_Aroa_virus_strain_Macaray_01809	FJMB	Aroa_virus_strain_Macaray_01809	KF917535.1	FJMB_Aroa_virus_strain_Macaray_01809	FJMB_Aroa_virus_strain_Macaray_01809
FJMB_Bagaza_virus_strain_DakAr_B209	FJMB	Bagaza_virus_strain_DakAr_B209	NC_012534	FJMB_Bagaza_virus_strain_DakAr_B209	FJMB_Bagaza_virus_strain_DakAr_B209
FJMB_Bainyik_virus_strain_MK7979	FJMB	Bainyik_virus_strain_MK7979	KM225264.1	FJMB_Bainyik_virus_strain_MK7979	FJMB_Bainyik_virus_strain_MK7979
FJMB_Bamaga_virus_isolate_CY4270	FJMB	Bamaga_virus_isolate_CY4270	NC_033725.1	FJMB_Bamaga_virus_isolate_CY4270	FJMB_Bamaga_virus_isolate_CY4270
FJMB_Banzi_virus_strain_SAH_336	FJMB	Banzi_virus_strain_SAH_336	NC_043110	FJMB_Banzi_virus_strain_SAH_336	FJMB_Banzi_virus_strain_SAH_336
FJMB_Barkedji_virus_zmq17L31	FJMB	Barkedji_virus_zmq17L31	LC497470.1	FJMB_Barkedji_virus_zmq17L31	FJMB_Barkedji_virus_zmq17L31
FJMB_Barkedji-like_virus_zmq17M40	FJMB	Barkedji-like_virus_zmq17M40	LC497469.1	FJMB_Barkedji-like_virus_zmq17M40	FJMB_Barkedji-like_virus_zmq17M40
FJMB_Batu_Kawa_virus_isolate_MYR-097	FJMB	Batu_Kawa_virus_isolate_MYR-097	MT762108.1	FJMB_Batu_Kawa_virus_isolate_MYR-097	FJMB_Batu_Kawa_virus_isolate_MYR-097
FJMB_Binjari_virus_isolate_BFTA20	FJMB	Binjari_virus_isolate_BFTA20	MG587038.1	FJMB_Binjari_virus_isolate_BFTA20	FJMB_Binjari_virus_isolate_BFTA20
FJMB_Bouboui_virus_strain_DAK_AR_B490	FJMB	Bouboui_virus_strain_DAK_AR_B490	NC_033693	FJMB_Bouboui_virus_strain_DAK_AR_B490	FJMB_Bouboui_virus_strain_DAK_AR_B490
FJMB_Bussuquara_virus	FJMB	Bussuquara_virus	NC_009026.2	FJMB_Bussuquara_virus	FJMB_Bussuquara_virus
FJMB_Cacipacore_virus	FJMB	Cacipacore_virus	LN849009.1	FJMB_Cacipacore_virus	FJMB_Cacipacore_virus
FJMB_Chaoyang_virus	FJMB	Chaoyang_virus	NC_017086.1	FJMB_Chaoyang_virus	FJMB_Chaoyang_virus
FJMB_Chinese_soft-shelled_turtle_flavivirus_isolate_HZ-2017	FJMB	Chinese_soft-shelled_turtle_flavivirus_isolate_HZ-2017	MW032264.1	FJMB_Chinese_soft-shelled_turtle_flavivirus_isolate_HZ-2017	FJMB_Chinese_soft-shelled_turtle_flavivirus_isolate_HZ-2017
FJMB_Dengue_virus_1	FJMB	Dengue_virus_1	NC_001477	FJMB_Dengue_virus_1	FJMB_Dengue_virus_1
FJMB_Dengue_virus_2	FJMB	Dengue_virus_2	NC_001474	FJMB_Dengue_virus_2	FJMB_Dengue_virus_2
FJMB_Dengue_virus_3	FJMB	Dengue_virus_3	NC_001475	FJMB_Dengue_virus_3	FJMB_Dengue_virus_3
FJMB_Dengue_virus_4	FJMB	Dengue_virus_4	NC_002640	FJMB_Dengue_virus_4	FJMB_Dengue_virus_4
FJMB_Donggang_virus	FJMB	Donggang_virus	NC_016997	FJMB_Donggang_virus	FJMB_Donggang_virus
FJMB_Edge_Hill_virus_strain_YMP_48	FJMB	Edge_Hill_virus_strain_YMP_48	NC_030289.1	FJMB_Edge_Hill_virus_strain_YMP_48	FJMB_Edge_Hill_virus_strain_YMP_48
FJMB_Entebbe_bat_virus	FJMB	Entebbe_bat_virus	NC_008718	FJMB_Entebbe_bat_virus	FJMB_Entebbe_bat_virus
FJMB_Fitzroy_River_Virus_strain_K73884	FJMB	Fitzroy_River_Virus_strain_K73884	KM361634.1	FJMB_Fitzroy_River_Virus_strain_K73884	FJMB_Fitzroy_River_Virus_strain_K73884
FJMB_Iguape_virus_strain_SPAn_71686	FJMB	Iguape_virus_strain_SPAn_71686	AY632538.4	FJMB_Iguape_virus_strain_SPAn_71686	FJMB_Iguape_virus_strain_SPAn_71686
FJMB_Ilheus_virus_strain_BrMS-MQ10	FJMB	Ilheus_virus_strain_BrMS-MQ10	KC481679.1	FJMB_Ilheus_virus_strain_BrMS-MQ10	FJMB_Ilheus_virus_strain_BrMS-MQ10
FJMB_Ilomantsi_virus_isolate_M0724	FJMB	Ilomantsi_virus_isolate_M0724	NC_024805.1	FJMB_Ilomantsi_virus_isolate_M0724	FJMB_Ilomantsi_virus_isolate_M0724
FJMB_Israel_turkey_meningoencephalomyelitis_virus	FJMB	Israel_turkey_meningoencephalomyelitis_virus	KC734549.1	FJMB_Israel_turkey_meningoencephalomyelitis_virus	FJMB_Israel_turkey_meningoencephalomyelitis_virus
FJMB_Japanese_encephalitis_virus	FJMB	Japanese_encephalitis_virus	NC_001437	FJMB_Japanese_encephalitis_virus	FJMB_Japanese_encephalitis_virus
FJMB_Jugra_virus_strain_P-9-314	FJMB	Jugra_virus_strain_P-9-314	NC_033699.1	FJMB_Jugra_virus_strain_P-9-314	FJMB_Jugra_virus_strain_P-9-314
FJMB_Kampung_Karu_virus_isolate_SWK_P44	FJMB	Kampung_Karu_virus_isolate_SWK_P44	NC_040788.1	FJMB_Kampung_Karu_virus_isolate_SWK_P44	FJMB_Kampung_Karu_virus_isolate_SWK_P44
FJMB_Kedougou_virus_strain_DakAar_D1470	FJMB	Kedougou_virus_strain_DakAar_D1470	NC_012533	FJMB_Kedougou_virus_strain_DakAar_D1470	FJMB_Kedougou_virus_strain_DakAar_D1470
FJMB_Kokobera_virus	FJMB	Kokobera_virus	NC_009029	FJMB_Kokobera_virus	FJMB_Kokobera_virus
FJMB_Koutango_virus_isolate_PM148	FJMB	Koutango_virus_isolate_PM148	MN057643.1	FJMB_Koutango_virus_isolate_PM148	FJMB_Koutango_virus_isolate_PM148
FJMB_Kunjin_virus_clone_FLSDX	FJMB	Kunjin_virus_clone_FLSDX	AY274504.1	FJMB_Kunjin_virus_clone_FLSDX	FJMB_Kunjin_virus_clone_FLSDX
FJMB_Lammi_virus	FJMB	Lammi_virus	FJ606789.2	FJMB_Lammi_virus	FJMB_Lammi_virus
FJMB_Long_Pine_Key_virus_strain_Sabal-12019	FJMB	Long_Pine_Key_virus_strain_Sabal-12019	MZ090957.1	FJMB_Long_Pine_Key_virus_strain_Sabal-12019	FJMB_Long_Pine_Key_virus_strain_Sabal-12019
FJMB_Marisma_mosquito_virus_strain_HU452807	FJMB	Marisma_mosquito_virus_strain_HU452807	MF139576.1	FJMB_Marisma_mosquito_virus_strain_HU452807	FJMB_Marisma_mosquito_virus_strain_HU452807
FJMB_Murray_Valley_encephalitis_virus	FJMB	Murray_Valley_encephalitis_virus	NC_000943	FJMB_Murray_Valley_encephalitis_virus	FJMB_Murray_Valley_encephalitis_virus
FJMB_Nanay_virus_strain_PRD316PER09	FJMB	Nanay_virus_strain_PRD316PER09	NC_040610	FJMB_Nanay_virus_strain_PRD316PER09	FJMB_Nanay_virus_strain_PRD316PER09
FJMB_Naranjal_virus_strain_25008	FJMB	Naranjal_virus_strain_25008	KF917538.1	FJMB_Naranjal_virus_strain_25008	FJMB_Naranjal_virus_strain_25008
FJMB_New_Mapoon_virus	FJMB	New_Mapoon_virus	NC_032088.1	FJMB_New_Mapoon_virus	FJMB_New_Mapoon_virus
FJMB_Nhumirim_virus_strain_BrMS-MQ10	FJMB	Nhumirim_virus_strain_BrMS-MQ10	NC_024017.1	FJMB_Nhumirim_virus_strain_BrMS-MQ10	FJMB_Nhumirim_virus_strain_BrMS-MQ10
FJMB_Nounane_virus	FJMB	Nounane_virus	NC_033715.1	FJMB_Nounane_virus	FJMB_Nounane_virus
FJMB_Ntaya_virus	FJMB	Ntaya_virus	NC_018705.3	FJMB_Ntaya_virus	FJMB_Ntaya_virus
FJMB_Panmunjeom_flavivirus_strain_A12.3025ROK2012	FJMB	Panmunjeom_flavivirus_strain_A12.3025ROK2012	KY072986.1	FJMB_Panmunjeom_flavivirus_strain_A12.3025ROK2012	FJMB_Panmunjeom_flavivirus_strain_A12.3025ROK2012
FJMB_Paraiso_Escondido_virus_isolate_Ecuador2012	FJMB	Paraiso_Escondido_virus_isolate_Ecuador2012	NC_027999	FJMB_Paraiso_Escondido_virus_isolate_Ecuador2012	FJMB_Paraiso_Escondido_virus_isolate_Ecuador2012
FJMB_Potiskum_virus_strain_IBAN_10069	FJMB	Potiskum_virus_strain_IBAN_10069	NC_029054	FJMB_Potiskum_virus_strain_IBAN_10069	FJMB_Potiskum_virus_strain_IBAN_10069
FJMB_Psorophora_flavivirus_bvmq18-51	FJMB	Psorophora_flavivirus_bvmq18-51	LC567151.1	FJMB_Psorophora_flavivirus_bvmq18-51	FJMB_Psorophora_flavivirus_bvmq18-51
FJMB_Rocio_virus_strain_SPH_34675	FJMB	Rocio_virus_strain_SPH_34675	NC_040776.1	FJMB_Rocio_virus_strain_SPH_34675	FJMB_Rocio_virus_strain_SPH_34675
FJMB_Saint_Louis_encephalitis_virus	FJMB	Saint_Louis_encephalitis_virus	NC_007580	FJMB_Saint_Louis_encephalitis_virus	FJMB_Saint_Louis_encephalitis_virus
FJMB_Sepik_virus	FJMB	Sepik_virus	NC_008719.1	FJMB_Sepik_virus	FJMB_Sepik_virus
FJMB_Sitiawan_virus	FJMB	Sitiawan_virus	JX477686.1	FJMB_Sitiawan_virus	FJMB_Sitiawan_virus
FJMB_Sokoluk_virus_strain_LEIV-400K	FJMB	Sokoluk_virus_strain_LEIV-400K	NC_026624	FJMB_Sokoluk_virus_strain_LEIV-400K	FJMB_Sokoluk_virus_strain_LEIV-400K
FJMB_Spondweni_virus	FJMB	Spondweni_virus	NC_029055.1	FJMB_Spondweni_virus	FJMB_Spondweni_virus
FJMB_St._Louis_encephalitis_virus_strain_Palenque-A770	FJMB	St._Louis_encephalitis_virus_strain_Palenque-A770	JQ957869.1	FJMB_St._Louis_encephalitis_virus_strain_Palenque-A770	FJMB_St._Louis_encephalitis_virus_strain_Palenque-A770
FJMB_Stratford_virus_isolate_22911	FJMB	Stratford_virus_isolate_22911	MZ358851.1	FJMB_Stratford_virus_isolate_22911	FJMB_Stratford_virus_isolate_22911
FJMB_T_Ho_virus_strain_T_Ho-Mex07	FJMB	T_Ho_virus_strain_T_Ho-Mex07	NC_034151.1	FJMB_T_Ho_virus_strain_T_Ho-Mex07	FJMB_T_Ho_virus_strain_T_Ho-Mex07
FJMB_Tembusu_virus_flavivirus	FJMB	Tembusu_virus_flavivirus	NC_015843	FJMB_Tembusu_virus_flavivirus	FJMB_Tembusu_virus_flavivirus
FJMB_Torres_virus_strain_TS5273	FJMB	Torres_virus_strain_TS5273	KM225265.1	FJMB_Torres_virus_strain_TS5273	FJMB_Torres_virus_strain_TS5273
FJMB_Uganda_S_virus	FJMB	Uganda_S_virus	NC_033698	FJMB_Uganda_S_virus	FJMB_Uganda_S_virus
FJMB_Usutu_virus	FJMB	Usutu_virus	NC_006551	FJMB_Usutu_virus	FJMB_Usutu_virus
FJMB_Wesselsbron_virus_strain_SAH177	FJMB	Wesselsbron_virus_strain_SAH177	NC_012735	FJMB_Wesselsbron_virus_strain_SAH177	FJMB_Wesselsbron_virus_strain_SAH177
FJMB_West_Nile_virus_lineage_1	FJMB	West_Nile_virus_lineage_1	NC_009942	FJMB_West_Nile_virus_lineage_1	FJMB_West_Nile_virus_lineage_1
FJMB_West_Nile_virus_lineage_2	FJMB	West_Nile_virus_lineage_2	NC_001563	FJMB_West_Nile_virus_lineage_2	FJMB_West_Nile_virus_lineage_2
FJMB_Yaounde_virus_strain_Dak_Ar_Y276	FJMB	Yaounde_virus_strain_Dak_Ar_Y276	NC_034018.1	FJMB_Yaounde_virus_strain_Dak_Ar_Y276	FJMB_Yaounde_virus_strain_Dak_Ar_Y276
FJMB_Yellow_fever_virus	FJMB	Yellow_fever_virus	NC_002031	FJMB_Yellow_fever_virus	FJMB_Yellow_fever_virus
FJMB_Yokose_virus	FJMB	Yokose_virus	NC_005039	FJMB_Yokose_virus	FJMB_Yokose_virus
FJMB_Zika_virus	FJMB	Zika_virus	NC_012532	FJMB_Zika_virus	FJMB_Zika_virus
FJNV_Apoi_virus_genome	FJNV	Apoi_virus_genome	NC_003676	FJNV_Apoi_virus_genome	FJNV_Apoi_virus_genome
FJNV_Batu_Cave_virus_strain_P70-1459	FJNV	Batu_Cave_virus_strain_P70-1459	KJ469370.1	FJNV_Batu_Cave_virus_strain_P70-1459	FJNV_Batu_Cave_virus_strain_P70-1459
FJNV_Bukalasa_bat_virus_isolate_BP111	FJNV	Bukalasa_bat_virus_isolate_BP111	OL709419.1	FJNV_Bukalasa_bat_virus_isolate_BP111	FJNV_Bukalasa_bat_virus_isolate_BP111
FJNV_Dakar_bat_virus_isolate_BP180	FJNV	Dakar_bat_virus_isolate_BP180	OL709418	FJNV_Dakar_bat_virus_isolate_BP180	FJNV_Dakar_bat_virus_isolate_BP180
FJNV_Jutiapa_virus_strain_JG-128	FJNV	Jutiapa_virus_strain_JG-128	NC_026620	FJNV_Jutiapa_virus_strain_JG-128	FJNV_Jutiapa_virus_strain_JG-128
FJNV_Modoc_virus	FJNV	Modoc_virus	NC_003635	FJNV_Modoc_virus	FJNV_Modoc_virus
FJNV_Montana_myotis_leukoencephalitis_virus	FJNV	Montana_myotis_leukoencephalitis_virus	NC_004119	FJNV_Montana_myotis_leukoencephalitis_virus	FJNV_Montana_myotis_leukoencephalitis_virus
FJNV_Phnom_Penh_bat_virus_strain_30834_A38	FJNV	Phnom_Penh_bat_virus_strain_30834_A38	NC_034007.1	FJNV_Phnom_Penh_bat_virus_strain_30834_A38	FJNV_Phnom_Penh_bat_virus_strain_30834_A38
FJNV_Rio_Bravo_virus_strain_M64	FJNV	Rio_Bravo_virus_strain_M64	JQ582840.1	FJNV_Rio_Bravo_virus_strain_M64	FJNV_Rio_Bravo_virus_strain_M64
FJTB_Alkhumra_hemorrhagic_fever_virus_strain_Zaki_2	FJTB	Alkhumra_hemorrhagic_fever_virus_strain_Zaki_2	JF416957.1	FJTB_Alkhumra_hemorrhagic_fever_virus_strain_Zaki_2	FJTB_Alkhumra_hemorrhagic_fever_virus_strain_Zaki_2
FJTB_Gadgets_Gully_virus	FJTB	Gadgets_Gully_virus	NC_033723	FJTB_Gadgets_Gully_virus	FJTB_Gadgets_Gully_virus
FJTB_Kama_virus_strain_LEIV-20776Tat	FJTB	Kama_virus_strain_LEIV-20776Tat	NC_023439	FJTB_Kama_virus_strain_LEIV-20776Tat	FJTB_Kama_virus_strain_LEIV-20776Tat
FJTB_Karshi_virus_strain_WJQ16209	FJTB	Karshi_virus_strain_WJQ16209	MH688511.1	FJTB_Karshi_virus_strain_WJQ16209	FJTB_Karshi_virus_strain_WJQ16209
FJTB_Kyasanur_forest_disease_virus_strain_P9605	FJTB	Kyasanur_forest_disease_virus_strain_P9605	JF416958.1	FJTB_Kyasanur_forest_disease_virus_strain_P9605	FJTB_Kyasanur_forest_disease_virus_strain_P9605
FJTB_Langat_virus	FJTB	Langat_virus	NC_003690	FJTB_Langat_virus	FJTB_Langat_virus
FJTB_Louping_ill_virus_isolate_IRE_IRE2_1971	FJTB	Louping_ill_virus_isolate_IRE_IRE2_1971	MK007540.1	FJTB_Louping_ill_virus_isolate_IRE_IRE2_1971	FJTB_Louping_ill_virus_isolate_IRE_IRE2_1971
FJTB_Meaban_virus	FJTB	Meaban_virus	NC_033721	FJTB_Meaban_virus	FJTB_Meaban_virus
FJTB_Omsk_hemorrhagic_fever_virus_strain_Bogolubovka1048	FJTB	Omsk_hemorrhagic_fever_virus_strain_Bogolubovka1048	MT354614.1	FJTB_Omsk_hemorrhagic_fever_virus_strain_Bogolubovka1048	FJTB_Omsk_hemorrhagic_fever_virus_strain_Bogolubovka1048
FJTB_Powassan_virus	FJTB	Powassan_virus	NC_003687	FJTB_Powassan_virus	FJTB_Powassan_virus
FJTB_Royal_Farm_virus_from_Afghanistan	FJTB	Royal_Farm_virus_from_Afghanistan	NC_039219	FJTB_Royal_Farm_virus_from_Afghanistan	FJTB_Royal_Farm_virus_from_Afghanistan
FJTB_Saumarez_Reef_virus_isolate_W11_2232	FJTB	Saumarez_Reef_virus_isolate_W11_2232	MW959115.1	FJTB_Saumarez_Reef_virus_isolate_W11_2232	FJTB_Saumarez_Reef_virus_isolate_W11_2232
FJTB_Spanish_sheep_encephalitis_virus	FJTB	Spanish_sheep_encephalitis_virus	DQ235152.1	FJTB_Spanish_sheep_encephalitis_virus	FJTB_Spanish_sheep_encephalitis_virus
FJTB_Tick-borne_encephalitis_virus	FJTB	Tick-borne_encephalitis_virus	NC_001672	FJTB_Tick-borne_encephalitis_virus	FJTB_Tick-borne_encephalitis_virus
FJTB_Turkish_sheep_encephalitis_virus	FJTB	Turkish_sheep_encephalitis_virus	DQ235151.1	FJTB_Turkish_sheep_encephalitis_virus	FJTB_Turkish_sheep_encephalitis_virus
FJTB_Tyuleniy_virus_strain_LEIV-6C	FJTB	Tyuleniy_virus_strain_LEIV-6C	NC_023424	FJTB_Tyuleniy_virus_strain_LEIV-6C	FJTB_Tyuleniy_virus_strain_LEIV-6C
FJUN_flavi_freshwater_ORF52_SRR12063566	FJUN	flavi_freshwater_ORF52_SRR12063566	hou_et_al	FJUN_flavi_freshwater_ORF52_SRR12063566_orf_2	FJUN_flavi_freshwater_ORF52_SRR12063566
FJUN_flavi_freshwater_ORF52_SRR12063566	FJUN	flavi_freshwater_ORF52_SRR12063566	hou_et_al	FJUN_flavi_freshwater_ORF52_SRR12063566_orf_1	FJUN_flavi_freshwater_ORF52_SRR12063566
FJUN_flavi_lake_water_ORF115_SRR6435398	FJUN	flavi_lake_water_ORF115_SRR6435398	hou_et_al	FJUN_flavi_lake_water_ORF115_SRR6435398_orf_2	FJUN_flavi_lake_water_ORF115_SRR6435398
FJUN_flavi_lake_water_ORF115_SRR6435398	FJUN	flavi_lake_water_ORF115_SRR6435398	hou_et_al	FJUN_flavi_lake_water_ORF115_SRR6435398_orf_1	FJUN_flavi_lake_water_ORF115_SRR6435398
FJUN_flavi_salt_marsh_ORF170_SRR11829261	FJUN	flavi_salt_marsh_ORF170_SRR11829261	hou_et_al	FJUN_flavi_salt_marsh_ORF170_SRR11829261	FJUN_flavi_salt_marsh_ORF170_SRR11829261
FJUN_flavi_wastewater_ORF139_SRR8857871	FJUN	flavi_wastewater_ORF139_SRR8857871	hou_et_al	FJUN_flavi_wastewater_ORF139_SRR8857871_orf_2	FJUN_flavi_wastewater_ORF139_SRR8857871
FJUN_flavi_wastewater_ORF139_SRR8857871	FJUN	flavi_wastewater_ORF139_SRR8857871	hou_et_al	FJUN_flavi_wastewater_ORF139_SRR8857871_orf_1	FJUN_flavi_wastewater_ORF139_SRR8857871
FJUN_Fluviflavili_virus_isolate_PF1	FJUN	Fluviflavili_virus_isolate_PF1	BK059737	FJUN_Fluviflavili_virus_isolate_PF1_segment_1_orfNS3NS5	FJUN_Fluviflavili_virus_isolate_PF1_segment_1
FJUN_Fluviflavili_virus_isolate_PF1	FJUN	Fluviflavili_virus_isolate_PF1	BK059738	FJUN_Fluviflavili_virus_isolate_PF1_segment_2_orfhypothetical	FJUN_Fluviflavili_virus_isolate_PF1_segment_2
FJUN_Infectious_precocity_virus_isolate_MR2018	FJUN	Infectious_precocity_virus_isolate_MR2018	MT084113	FJUN_Infectious_precocity_virus_isolate_MR2018_orf_2	FJUN_Infectious_precocity_virus_isolate_MR2018
FJUN_Infectious_precocity_virus_isolate_MR2018	FJUN	Infectious_precocity_virus_isolate_MR2018	MT084113	FJUN_Infectious_precocity_virus_isolate_MR2018_orf_1	FJUN_Infectious_precocity_virus_isolate_MR2018
FJUN_Mpulungu_flavivirus_ZT17-1078	FJUN	Mpulungu_flavivirus_ZT17-1078	LC582740.1	FJUN_Mpulungu_flavivirus_ZT17-1078	FJUN_Mpulungu_flavivirus_ZT17-1078
FJUN_XiangYun_flavivirus_isolate_XY61577	FJUN	XiangYun_flavivirus_isolate_XY61577	OL700114.1	FJUN_XiangYun_flavivirus_isolate_XY61577_orf_2	FJUN_XiangYun_flavivirus_isolate_XY61577
FJUN_XiangYun_flavivirus_isolate_XY61577	FJUN	XiangYun_flavivirus_isolate_XY61577	OL700114.1	FJUN_XiangYun_flavivirus_isolate_XY61577_orf_1	FJUN_XiangYun_flavivirus_isolate_XY61577
HPHV_Bald_eagle_hepacivirus	HPHV	Bald_eagle_hepacivirus	MN062427.1	HPHV_Bald_eagle_hepacivirus	HPHV_Bald_eagle_hepacivirus
HPHV_Bamboo_rat_hepacivirus_OM451124	HPHV	Bamboo_rat_hepacivirus_OM451124	OM451124.1	HPHV_Bamboo_rat_hepacivirus_OM451124	HPHV_Bamboo_rat_hepacivirus_OM451124
HPHV_Bamboo_rat_hepacivirus_OM480528	HPHV	Bamboo_rat_hepacivirus_OM480528	OM480528.1	HPHV_Bamboo_rat_hepacivirus_OM480528	HPHV_Bamboo_rat_hepacivirus_OM480528
HPHV_Bat_hepacivirus_BK013349	HPHV	Bat_hepacivirus_BK013349	BK013349.1	HPHV_Bat_hepacivirus_BK013349	HPHV_Bat_hepacivirus_BK013349
HPHV_Bat_hepacivirus_TA166TZA2013	HPHV	Bat_hepacivirus_TA166TZA2013	MN535729.1	HPHV_Bat_hepacivirus_TA166TZA2013	HPHV_Bat_hepacivirus_TA166TZA2013
HPHV_Catfish_hepacivirus	HPHV	Catfish_hepacivirus	OX394173.1	HPHV_Catfish_hepacivirus	HPHV_Catfish_hepacivirus
HPHV_Chaetodon_aureofaciatus_hepacivirus_isolate_F25	HPHV	Chaetodon_aureofaciatus_hepacivirus_isolate_F25	ON595960.1	HPHV_Chaetodon_aureofaciatus_hepacivirus_isolate_F25	HPHV_Chaetodon_aureofaciatus_hepacivirus_isolate_F25
HPHV_Chinese_broad-headed_pond_turtle_hepacivirus	HPHV	Chinese_broad-headed_pond_turtle_hepacivirus	MG600000.1	HPHV_Chinese_broad-headed_pond_turtle_hepacivirus	HPHV_Chinese_broad-headed_pond_turtle_hepacivirus
HPHV_Chinese_softshell_turtle_hepacivirus	HPHV	Chinese_softshell_turtle_hepacivirus	MG599999.1	HPHV_Chinese_softshell_turtle_hepacivirus	HPHV_Chinese_softshell_turtle_hepacivirus
HPHV_Crab_eating_macaque_hepacivirus	HPHV	Crab_eating_macaque_hepacivirus	OX394158.1	HPHV_Crab_eating_macaque_hepacivirus	HPHV_Crab_eating_macaque_hepacivirus
HPHV_Cyprichromis_hepacivirus	HPHV	Cyprichromis_hepacivirus	OX394163.1	HPHV_Cyprichromis_hepacivirus	HPHV_Cyprichromis_hepacivirus
HPHV_Duck_hepacivirus_HCL-1	HPHV	Duck_hepacivirus_HCL-1	MK737639.1	HPHV_Duck_hepacivirus_HCL-1	HPHV_Duck_hepacivirus_HCL-1
HPHV_Equine_hepacivirus	HPHV	Equine_hepacivirus	NC_024889	HPHV_Equine_hepacivirus	HPHV_Equine_hepacivirus
HPHV_Gecko_hepacivirus	HPHV	Gecko_hepacivirus	MT371439.1	HPHV_Gecko_hepacivirus	HPHV_Gecko_hepacivirus
HPHV_Gerbil_hepacivirus	HPHV	Gerbil_hepacivirus	MZ545681.1	HPHV_Gerbil_hepacivirus	HPHV_Gerbil_hepacivirus
HPHV_Guangxi_chinese_leopard_gecko_hepacivirus	HPHV	Guangxi_chinese_leopard_gecko_hepacivirus	MG599988.1	HPHV_Guangxi_chinese_leopard_gecko_hepacivirus	HPHV_Guangxi_chinese_leopard_gecko_hepacivirus
HPHV_Guangxi_houndshark_hepacivirus	HPHV	Guangxi_houndshark_hepacivirus	MG599994.1	HPHV_Guangxi_houndshark_hepacivirus	HPHV_Guangxi_houndshark_hepacivirus
HPHV_Guereza_hepacivirus	HPHV	Guereza_hepacivirus	NC_031950	HPHV_Guereza_hepacivirus	HPHV_Guereza_hepacivirus
HPHV_Hainan_oriental_leaf-toed_gecko_hepacivirus	HPHV	Hainan_oriental_leaf-toed_gecko_hepacivirus	MG599989.1	HPHV_Hainan_oriental_leaf-toed_gecko_hepacivirus	HPHV_Hainan_oriental_leaf-toed_gecko_hepacivirus
HPHV_Hepacivirus_F	HPHV	Hepacivirus_F	NC_038427	HPHV_Hepacivirus_F	HPHV_Hepacivirus_F
HPHV_Hepacivirus_F_isolate_MgHV2	HPHV	Hepacivirus_F_isolate_MgHV2	MN242369.1	HPHV_Hepacivirus_F_isolate_MgHV2	HPHV_Hepacivirus_F_isolate_MgHV2
HPHV_Hepacivirus_F_isolate_MgHV3	HPHV	Hepacivirus_F_isolate_MgHV3	MN242370.1	HPHV_Hepacivirus_F_isolate_MgHV3	HPHV_Hepacivirus_F_isolate_MgHV3
HPHV_Hepacivirus_F_isolate_MgHV4	HPHV	Hepacivirus_F_isolate_MgHV4	MN242371.1	HPHV_Hepacivirus_F_isolate_MgHV4	HPHV_Hepacivirus_F_isolate_MgHV4
HPHV_Hepacivirus_F_isolate_NA	HPHV	Hepacivirus_F_isolate_NA	OV121129.1	HPHV_Hepacivirus_F_isolate_NA	HPHV_Hepacivirus_F_isolate_NA
HPHV_Hepacivirus_horseDH1HUN2013	HPHV	Hepacivirus_horseDH1HUN2013	KF177391.1	HPHV_Hepacivirus_horseDH1HUN2013	HPHV_Hepacivirus_horseDH1HUN2013
HPHV_Hepacivirus_I	HPHV	Hepacivirus_I	NC_038428	HPHV_Hepacivirus_I	HPHV_Hepacivirus_I
HPHV_Hepacivirus_J_isolate_Hepacivirus_RMU10-3382GER2010	HPHV	Hepacivirus_J_isolate_Hepacivirus_RMU10-3382GER2010	NC_038429	HPHV_Hepacivirus_J_isolate_Hepacivirus_RMU10-3382GER2010	HPHV_Hepacivirus_J_isolate_Hepacivirus_RMU10-3382GER2010
HPHV_Hepacivirus_K	HPHV	Hepacivirus_K	NC_038430	HPHV_Hepacivirus_K	HPHV_Hepacivirus_K
HPHV_Hepacivirus_L	HPHV	Hepacivirus_L	NC_031916	HPHV_Hepacivirus_L	HPHV_Hepacivirus_L
HPHV_Hepacivirus_M	HPHV	Hepacivirus_M	NC_038431	HPHV_Hepacivirus_M	HPHV_Hepacivirus_M
HPHV_Hepacivirus_N	HPHV	Hepacivirus_N	NC_038432	HPHV_Hepacivirus_N	HPHV_Hepacivirus_N
HPHV_Hepacivirus_N_isolate_IME_BovHep_01	HPHV	Hepacivirus_N_isolate_IME_BovHep_01	MN691105.1	HPHV_Hepacivirus_N_isolate_IME_BovHep_01	HPHV_Hepacivirus_N_isolate_IME_BovHep_01
HPHV_Hepacivirus_P	HPHV	Hepacivirus_P	NC_040815	HPHV_Hepacivirus_P	HPHV_Hepacivirus_P
HPHV_Hepacivirus_Q_strain_GDZQ-15	HPHV	Hepacivirus_Q_strain_GDZQ-15	OM203121.1	HPHV_Hepacivirus_Q_strain_GDZQ-15	HPHV_Hepacivirus_Q_strain_GDZQ-15
HPHV_Hepacivirus_sp.	HPHV	Hepacivirus_sp.	MG334001.1	HPHV_Hepacivirus_sp.	HPHV_Hepacivirus_sp.
HPHV_Hepacivirus_sp._clone_B32	HPHV	Hepacivirus_sp._clone_B32	MH844500.1	HPHV_Hepacivirus_sp._clone_B32	HPHV_Hepacivirus_sp._clone_B32
HPHV_Hepatitis_C_virus_genotype_1	HPHV	Hepatitis_C_virus_genotype_1	NC_004102	HPHV_Hepatitis_C_virus_genotype_1	HPHV_Hepatitis_C_virus_genotype_1
HPHV_Hepatitis_C_virus_genotype_2	HPHV	Hepatitis_C_virus_genotype_2	NC_009823	HPHV_Hepatitis_C_virus_genotype_2	HPHV_Hepatitis_C_virus_genotype_2
HPHV_Hepatitis_C_virus_genotype_3	HPHV	Hepatitis_C_virus_genotype_3	NC_009824	HPHV_Hepatitis_C_virus_genotype_3	HPHV_Hepatitis_C_virus_genotype_3
HPHV_Hepatitis_C_virus_genotype_4	HPHV	Hepatitis_C_virus_genotype_4	NC_009825	HPHV_Hepatitis_C_virus_genotype_4	HPHV_Hepatitis_C_virus_genotype_4
HPHV_Hepatitis_C_virus_genotype_5	HPHV	Hepatitis_C_virus_genotype_5	NC_009826	HPHV_Hepatitis_C_virus_genotype_5	HPHV_Hepatitis_C_virus_genotype_5
HPHV_Hepatitis_C_virus_genotype_6	HPHV	Hepatitis_C_virus_genotype_6	NC_009827	HPHV_Hepatitis_C_virus_genotype_6	HPHV_Hepatitis_C_virus_genotype_6
HPHV_Hepatitis_C_virus_genotype_7	HPHV	Hepatitis_C_virus_genotype_7	NC_030791	HPHV_Hepatitis_C_virus_genotype_7	HPHV_Hepatitis_C_virus_genotype_7
HPHV_Hepatitis_GB_virus_B	HPHV	Hepatitis_GB_virus_B	NC_001655	HPHV_Hepatitis_GB_virus_B	HPHV_Hepatitis_GB_virus_B
HPHV_Jingmen_Rhinolophus_sinicus_hepacivirus	HPHV	Jingmen_Rhinolophus_sinicus_hepacivirus	MT210604.1	HPHV_Jingmen_Rhinolophus_sinicus_hepacivirus	HPHV_Jingmen_Rhinolophus_sinicus_hepacivirus
HPHV_Jogalong_virus_P1-10	HPHV	Jogalong_virus_P1-10	MN133813.1	HPHV_Jogalong_virus_P1-10	HPHV_Jogalong_virus_P1-10
HPHV_Longquan_Niviventer_fulvescens_hepacivirus_1	HPHV	Longquan_Niviventer_fulvescens_hepacivirus_1	MT210608.1	HPHV_Longquan_Niviventer_fulvescens_hepacivirus_1	HPHV_Longquan_Niviventer_fulvescens_hepacivirus_1
HPHV_Longquan_Niviventer_niviventer_hepacivirus_1	HPHV	Longquan_Niviventer_niviventer_hepacivirus_1	MT210607.1	HPHV_Longquan_Niviventer_niviventer_hepacivirus_1	HPHV_Longquan_Niviventer_niviventer_hepacivirus_1
HPHV_Longquan_Rhinolophus_pusillus_hepacivirus	HPHV	Longquan_Rhinolophus_pusillus_hepacivirus	OM030324.1	HPHV_Longquan_Rhinolophus_pusillus_hepacivirus	HPHV_Longquan_Rhinolophus_pusillus_hepacivirus
HPHV_Mutant_Hepacivirus_clone_S83cc	HPHV	Mutant_Hepacivirus_clone_S83cc	MN712204.1	HPHV_Mutant_Hepacivirus_clone_S83cc	HPHV_Mutant_Hepacivirus_clone_S83cc
HPHV_Mutant_Hepacivirus_clone_T9cc	HPHV	Mutant_Hepacivirus_clone_T9cc	MN712203.1	HPHV_Mutant_Hepacivirus_clone_T9cc	HPHV_Mutant_Hepacivirus_clone_T9cc
HPHV_Nanhai_dogfish_shark_hepacivirus	HPHV	Nanhai_dogfish_shark_hepacivirus	MG599995.1	HPHV_Nanhai_dogfish_shark_hepacivirus	HPHV_Nanhai_dogfish_shark_hepacivirus
HPHV_Nanhai_ghost_shark_hepacivirus_1	HPHV	Nanhai_ghost_shark_hepacivirus_1	MG599996.1	HPHV_Nanhai_ghost_shark_hepacivirus_1	HPHV_Nanhai_ghost_shark_hepacivirus_1
HPHV_Nanhai_ghost_shark_hepacivirus_2	HPHV	Nanhai_ghost_shark_hepacivirus_2	MG599997.1	HPHV_Nanhai_ghost_shark_hepacivirus_2	HPHV_Nanhai_ghost_shark_hepacivirus_2
HPHV_Non-primate_hepacivirus_NZP1	HPHV	Non-primate_hepacivirus_NZP1	NC_038425	HPHV_Non-primate_hepacivirus_NZP1	HPHV_Non-primate_hepacivirus_NZP1
HPHV_Non-primate_hepacivirus_strain_CU_isolate_III	HPHV	Non-primate_hepacivirus_strain_CU_isolate_III	MT955624.1	HPHV_Non-primate_hepacivirus_strain_CU_isolate_III	HPHV_Non-primate_hepacivirus_strain_CU_isolate_III
HPHV_Northern_treeshrew_hepacivirus	HPHV	Northern_treeshrew_hepacivirus	OX394189.1	HPHV_Northern_treeshrew_hepacivirus	HPHV_Northern_treeshrew_hepacivirus
HPHV_Norway_rat_hepacivirus_1	HPHV	Norway_rat_hepacivirus_1	NC_025672	HPHV_Norway_rat_hepacivirus_1	HPHV_Norway_rat_hepacivirus_1
HPHV_Norway_rat_hepacivirus_2	HPHV	Norway_rat_hepacivirus_2	NC_025673	HPHV_Norway_rat_hepacivirus_2	HPHV_Norway_rat_hepacivirus_2
HPHV_Possum_hepacivrus	HPHV	Possum_hepacivrus	MN635449.1	HPHV_Possum_hepacivrus	HPHV_Possum_hepacivrus
HPHV_Recombinant_Hepacivirus	HPHV	Recombinant_Hepacivirus	MH427312.1	HPHV_Recombinant_Hepacivirus	HPHV_Recombinant_Hepacivirus
HPHV_Rhizomys_pruinosus_hepacivirus	HPHV	Rhizomys_pruinosus_hepacivirus	ON391060.1	HPHV_Rhizomys_pruinosus_hepacivirus	HPHV_Rhizomys_pruinosus_hepacivirus
HPHV_Ringtail_hepacivirus	HPHV	Ringtail_hepacivirus	MZ393517.1	HPHV_Ringtail_hepacivirus	HPHV_Ringtail_hepacivirus
HPHV_Rodent_hepacivirus	HPHV	Rodent_hepacivirus	NC_021153.1	HPHV_Rodent_hepacivirus	HPHV_Rodent_hepacivirus
HPHV_Rodent_hepacivirus_05VZ-14-118	HPHV	Rodent_hepacivirus_05VZ-14-118	MG600414.1	HPHV_Rodent_hepacivirus_05VZ-14-118	HPHV_Rodent_hepacivirus_05VZ-14-118
HPHV_Rodent_hepacivirus_B349PAN2014	HPHV	Rodent_hepacivirus_B349PAN2014	MG822666.1	HPHV_Rodent_hepacivirus_B349PAN2014	HPHV_Rodent_hepacivirus_B349PAN2014
HPHV_Rodent_hepacivirus_CRT125-BCOD2010	HPHV	Rodent_hepacivirus_CRT125-BCOD2010	MN587651.1	HPHV_Rodent_hepacivirus_CRT125-BCOD2010	HPHV_Rodent_hepacivirus_CRT125-BCOD2010
HPHV_Rodent_hepacivirus_CRT352-BCOD2010	HPHV	Rodent_hepacivirus_CRT352-BCOD2010	MN587655.1	HPHV_Rodent_hepacivirus_CRT352-BCOD2010	HPHV_Rodent_hepacivirus_CRT352-BCOD2010
HPHV_Rodent_hepacivirus_CRT382COD2010	HPHV	Rodent_hepacivirus_CRT382COD2010	MN587656.1	HPHV_Rodent_hepacivirus_CRT382COD2010	HPHV_Rodent_hepacivirus_CRT382COD2010
HPHV_Rodent_hepacivirus_CRT490-BCOD2010	HPHV	Rodent_hepacivirus_CRT490-BCOD2010	MN587659.1	HPHV_Rodent_hepacivirus_CRT490-BCOD2010	HPHV_Rodent_hepacivirus_CRT490-BCOD2010
HPHV_Rodent_hepacivirus_CRT64-ACOD2010	HPHV	Rodent_hepacivirus_CRT64-ACOD2010	MN587661.1	HPHV_Rodent_hepacivirus_CRT64-ACOD2010	HPHV_Rodent_hepacivirus_CRT64-ACOD2010
HPHV_Rodent_hepacivirus_CRT682COD2010	HPHV	Rodent_hepacivirus_CRT682COD2010	MN564789.1	HPHV_Rodent_hepacivirus_CRT682COD2010	HPHV_Rodent_hepacivirus_CRT682COD2010
HPHV_Rodent_hepacivirus_MOZ329-AMOZ2011	HPHV	Rodent_hepacivirus_MOZ329-AMOZ2011	MN587669.1	HPHV_Rodent_hepacivirus_MOZ329-AMOZ2011	HPHV_Rodent_hepacivirus_MOZ329-AMOZ2011
HPHV_Rodent_hepacivirus_MOZ329-CMOZ2011	HPHV	Rodent_hepacivirus_MOZ329-CMOZ2011	MN587671.1	HPHV_Rodent_hepacivirus_MOZ329-CMOZ2011	HPHV_Rodent_hepacivirus_MOZ329-CMOZ2011
HPHV_Rodent_hepacivirus_rn-1	HPHV	Rodent_hepacivirus_rn-1	KX905133.1	HPHV_Rodent_hepacivirus_rn-1	HPHV_Rodent_hepacivirus_rn-1
HPHV_Rodent_hepacivirus_RO22799BeAn812052	HPHV	Rodent_hepacivirus_RO22799BeAn812052	MW417366.1	HPHV_Rodent_hepacivirus_RO22799BeAn812052	HPHV_Rodent_hepacivirus_RO22799BeAn812052
HPHV_Rodent_hepacivirus_TA085TZA2013	HPHV	Rodent_hepacivirus_TA085TZA2013	MN587695.1	HPHV_Rodent_hepacivirus_TA085TZA2013	HPHV_Rodent_hepacivirus_TA085TZA2013
HPHV_Rodent_hepacivirus_TA100-ATZA2013	HPHV	Rodent_hepacivirus_TA100-ATZA2013	MN587696.1	HPHV_Rodent_hepacivirus_TA100-ATZA2013	HPHV_Rodent_hepacivirus_TA100-ATZA2013
HPHV_Rodent_hepacivirus_TA142TZA2013	HPHV	Rodent_hepacivirus_TA142TZA2013	MN564793.1	HPHV_Rodent_hepacivirus_TA142TZA2013	HPHV_Rodent_hepacivirus_TA142TZA2013
HPHV_Rodent_hepacivirus_TA498-ATZA2013	HPHV	Rodent_hepacivirus_TA498-ATZA2013	MN587678.1	HPHV_Rodent_hepacivirus_TA498-ATZA2013	HPHV_Rodent_hepacivirus_TA498-ATZA2013
HPHV_Rodent_hepacivirus_TA498-CTZA2013	HPHV	Rodent_hepacivirus_TA498-CTZA2013	MN587680.1	HPHV_Rodent_hepacivirus_TA498-CTZA2013	HPHV_Rodent_hepacivirus_TA498-CTZA2013
HPHV_Rodent_hepacivirus_TA531-ATZA2013	HPHV	Rodent_hepacivirus_TA531-ATZA2013	MN587686.1	HPHV_Rodent_hepacivirus_TA531-ATZA2013	HPHV_Rodent_hepacivirus_TA531-ATZA2013
HPHV_Rodent_hepacivirus_TZ25757TZA2011	HPHV	Rodent_hepacivirus_TZ25757TZA2011	MN555567.1	HPHV_Rodent_hepacivirus_TZ25757TZA2011	HPHV_Rodent_hepacivirus_TZ25757TZA2011
HPHV_Rodent_hepacvirus_RtAs-HCVIM2014	HPHV	Rodent_hepacvirus_RtAs-HCVIM2014	KY370091.1	HPHV_Rodent_hepacvirus_RtAs-HCVIM2014	HPHV_Rodent_hepacvirus_RtAs-HCVIM2014
HPHV_Rodent_hepacvirus_RtMc-HCVTibet2014	HPHV	Rodent_hepacvirus_RtMc-HCVTibet2014	KY370094.1	HPHV_Rodent_hepacvirus_RtMc-HCVTibet2014	HPHV_Rodent_hepacvirus_RtMc-HCVTibet2014
HPHV_Sifaka_hepacivirus_MH824541	HPHV	Sifaka_hepacivirus_MH824541	MH824541.1	HPHV_Sifaka_hepacivirus_MH824541	HPHV_Sifaka_hepacivirus_MH824541
HPHV_Sifaka_hepacivirus_MT371438	HPHV	Sifaka_hepacivirus_MT371438	MT371438.1	HPHV_Sifaka_hepacivirus_MT371438	HPHV_Sifaka_hepacivirus_MT371438
HPHV_Sigmodontinae_hepacivirus	HPHV	Sigmodontinae_hepacivirus	MH370348.1	HPHV_Sigmodontinae_hepacivirus	HPHV_Sigmodontinae_hepacivirus
HPHV_Viviparous_lizard_hepacivirus	HPHV	Viviparous_lizard_hepacivirus	OX394150.1	HPHV_Viviparous_lizard_hepacivirus	HPHV_Viviparous_lizard_hepacivirus
HPHV_Wenling_shark_virus	HPHV	Wenling_shark_virus	NC_028377	HPHV_Wenling_shark_virus	HPHV_Wenling_shark_virus
HPHV_Wenzhou_Apodemus_agrarius_hepacivirus_1	HPHV	Wenzhou_Apodemus_agrarius_hepacivirus_1	MT210605.1	HPHV_Wenzhou_Apodemus_agrarius_hepacivirus_1	HPHV_Wenzhou_Apodemus_agrarius_hepacivirus_1
HPHV_Wenzhou_Suncus_murinus_hepacivirus_1	HPHV	Wenzhou_Suncus_murinus_hepacivirus_1	MT210609.1	HPHV_Wenzhou_Suncus_murinus_hepacivirus_1	HPHV_Wenzhou_Suncus_murinus_hepacivirus_1
HPHV_Western_African_lungfish_hepacivirus	HPHV	Western_African_lungfish_hepacivirus	MG599993.1	HPHV_Western_African_lungfish_hepacivirus	HPHV_Western_African_lungfish_hepacivirus
HPHV_White_sucker_hepacivirus	HPHV	White_sucker_hepacivirus	OX394171.1	HPHV_White_sucker_hepacivirus	HPHV_White_sucker_hepacivirus
HPHV_Wufeng_Niviventer_fulvescens_hepacivirus_1	HPHV	Wufeng_Niviventer_fulvescens_hepacivirus_1	MT210612.1	HPHV_Wufeng_Niviventer_fulvescens_hepacivirus_1	HPHV_Wufeng_Niviventer_fulvescens_hepacivirus_1
HPHV_Wufeng_Niviventer_niviventer_hepacivirus_1	HPHV	Wufeng_Niviventer_niviventer_hepacivirus_1	MT210611.1	HPHV_Wufeng_Niviventer_niviventer_hepacivirus_1	HPHV_Wufeng_Niviventer_niviventer_hepacivirus_1
HPHV_Wufeng_Typhlomys_cinereus_hepacivirus_1	HPHV	Wufeng_Typhlomys_cinereus_hepacivirus_1	OM030325.1	HPHV_Wufeng_Typhlomys_cinereus_hepacivirus_1	HPHV_Wufeng_Typhlomys_cinereus_hepacivirus_1
HPHV_Wufeng_Typhlomys_cinereus_hepacivirus_2	HPHV	Wufeng_Typhlomys_cinereus_hepacivirus_2	OM030326.1	HPHV_Wufeng_Typhlomys_cinereus_hepacivirus_2	HPHV_Wufeng_Typhlomys_cinereus_hepacivirus_2
HPHV_Wufeng_Typhlomys_cinereus_hepacivirus_3	HPHV	Wufeng_Typhlomys_cinereus_hepacivirus_3	OM030327.1	HPHV_Wufeng_Typhlomys_cinereus_hepacivirus_3	HPHV_Wufeng_Typhlomys_cinereus_hepacivirus_3
HPHV_Xiamen_guitarfish_hepacivirus	HPHV	Xiamen_guitarfish_hepacivirus	MG599991.1	HPHV_Xiamen_guitarfish_hepacivirus	HPHV_Xiamen_guitarfish_hepacivirus
HPHV_Xiamen_sepia_Stingray_hepacivirus	HPHV	Xiamen_sepia_Stingray_hepacivirus	MG599992.1	HPHV_Xiamen_sepia_Stingray_hepacivirus	HPHV_Xiamen_sepia_Stingray_hepacivirus
HPHV_Yili_teratoscincus_roborowskii_hepacivirus	HPHV	Yili_teratoscincus_roborowskii_hepacivirus	MG599987.1	HPHV_Yili_teratoscincus_roborowskii_hepacivirus	HPHV_Yili_teratoscincus_roborowskii_hepacivirus
HPPV_Bat_GB-like_virus	HPPV	Bat_GB-like_virus	HM047196.1	HPPV_Bat_GB-like_virus	HPPV_Bat_GB-like_virus
HPPV_Bat_pegivirus_PDB-1734	HPPV	Bat_pegivirus_PDB-1734	KC796087.1	HPPV_Bat_pegivirus_PDB-1734	HPPV_Bat_pegivirus_PDB-1734
HPPV_Bat_pegivirus_PDB-24	HPPV	Bat_pegivirus_PDB-24	KC796082.1	HPPV_Bat_pegivirus_PDB-24	HPPV_Bat_pegivirus_PDB-24
HPPV_Bat_pegivirus_PDB-303	HPPV	Bat_pegivirus_PDB-303	KC796073.1	HPPV_Bat_pegivirus_PDB-303	HPPV_Bat_pegivirus_PDB-303
HPPV_Bat_pegivirus_PDB-34.1	HPPV	Bat_pegivirus_PDB-34.1	KC796093.1	HPPV_Bat_pegivirus_PDB-34.1	HPPV_Bat_pegivirus_PDB-34.1
HPPV_Bat_pegivirus_PDB-491.2	HPPV	Bat_pegivirus_PDB-491.2	KC796089.1	HPPV_Bat_pegivirus_PDB-491.2	HPPV_Bat_pegivirus_PDB-491.2
HPPV_Bat_pegivirus_PDB-694	HPPV	Bat_pegivirus_PDB-694	KC796083.1	HPPV_Bat_pegivirus_PDB-694	HPPV_Bat_pegivirus_PDB-694
HPPV_Bat_pegivirus_PDB-737B	HPPV	Bat_pegivirus_PDB-737B	KC796081.1	HPPV_Bat_pegivirus_PDB-737B	HPPV_Bat_pegivirus_PDB-737B
HPPV_Bat_pegivirus_PDB-838	HPPV	Bat_pegivirus_PDB-838	KC796086.1	HPPV_Bat_pegivirus_PDB-838	HPPV_Bat_pegivirus_PDB-838
HPPV_Chimpanzee_GB_virus_C	HPPV	Chimpanzee_GB_virus_C	MT350348.1	HPPV_Chimpanzee_GB_virus_C	HPPV_Chimpanzee_GB_virus_C
HPPV_Dolphin_pegivirus	HPPV	Dolphin_pegivirus	MK059751.1	HPPV_Dolphin_pegivirus	HPPV_Dolphin_pegivirus
HPPV_Dremomys_pernyi_pegivirus_isolate_SC_C7-54.2_2022	HPPV	Dremomys_pernyi_pegivirus_isolate_SC_C7-54.2_2022	OP860410	HPPV_Dremomys_pernyi_pegivirus_isolate_SC_C7-54.2_2022	HPPV_Dremomys_pernyi_pegivirus_isolate_SC_C7-54.2_2022
HPPV_Eospalax_rufescens_pegivirus_isolate_SC_C3-19.2_2021	HPPV	Eospalax_rufescens_pegivirus_isolate_SC_C3-19.2_2021	OP860412	HPPV_Eospalax_rufescens_pegivirus_isolate_SC_C3-19.2_2021	HPPV_Eospalax_rufescens_pegivirus_isolate_SC_C3-19.2_2021
HPPV_Equine_Pegivirus	HPPV	Equine_Pegivirus	NC_020902	HPPV_Equine_Pegivirus	HPPV_Equine_Pegivirus
HPPV_Feline_pegivirus	HPPV	Feline_pegivirus	LC617192.1	HPPV_Feline_pegivirus	HPPV_Feline_pegivirus
HPPV_GB_virus	HPPV	GB_virus	NC_030291	HPPV_GB_virus	HPPV_GB_virus
HPPV_Goose_pegivirus_1	HPPV	Goose_pegivirus_1	MW091548.1	HPPV_Goose_pegivirus_1	HPPV_Goose_pegivirus_1
HPPV_Goose_pegivirus_2	HPPV	Goose_pegivirus_2	MW365447.1	HPPV_Goose_pegivirus_2	HPPV_Goose_pegivirus_2
HPPV_Hepatitis_G_virus_AB018667.1	HPPV	Hepatitis_G_virus_AB018667.1	AB018667.1	HPPV_Hepatitis_G_virus_AB018667.1	HPPV_Hepatitis_G_virus_AB018667.1
HPPV_Hepatitis_G_virus_AB021287.1	HPPV	Hepatitis_G_virus_AB021287.1	AB021287.1	HPPV_Hepatitis_G_virus_AB021287.1	HPPV_Hepatitis_G_virus_AB021287.1
HPPV_Hepatitis_G_virus_HGV-T55875	HPPV	Hepatitis_G_virus_HGV-T55875	AF031827.1	HPPV_Hepatitis_G_virus_HGV-T55875	HPPV_Hepatitis_G_virus_HGV-T55875
HPPV_Hepatitis_G_virus_isolate_765	HPPV	Hepatitis_G_virus_isolate_765	AY196904.1	HPPV_Hepatitis_G_virus_isolate_765	HPPV_Hepatitis_G_virus_isolate_765
HPPV_Hepatitis_G_virus_U94695.1	HPPV	Hepatitis_G_virus_U94695.1	U94695.1	HPPV_Hepatitis_G_virus_U94695.1	HPPV_Hepatitis_G_virus_U94695.1
HPPV_Hepatitis_GB_virus_A	HPPV	Hepatitis_GB_virus_A	NC_001837	HPPV_Hepatitis_GB_virus_A	HPPV_Hepatitis_GB_virus_A
HPPV_Human_hepegivirus	HPPV	Human_hepegivirus	NC_038436	HPPV_Human_hepegivirus	HPPV_Human_hepegivirus
HPPV_Leucosticte_brandti_pegivirus_XZN	HPPV	Leucosticte_brandti_pegivirus_XZN	MW897327.1	HPPV_Leucosticte_brandti_pegivirus_XZN	HPPV_Leucosticte_brandti_pegivirus_XZN
HPPV_Longquan_Niviventer_fulvescens_pegivirus	HPPV	Longquan_Niviventer_fulvescens_pegivirus	MT210618.1	HPPV_Longquan_Niviventer_fulvescens_pegivirus	HPPV_Longquan_Niviventer_fulvescens_pegivirus
HPPV_Longquan_Niviventer_niviventer_pegivirus	HPPV	Longquan_Niviventer_niviventer_pegivirus	MT210617.1	HPPV_Longquan_Niviventer_niviventer_pegivirus	HPPV_Longquan_Niviventer_niviventer_pegivirus
HPPV_Longquan_Rhinolophus_pearsonii_pegivirus	HPPV	Longquan_Rhinolophus_pearsonii_pegivirus	MT210615.1	HPPV_Longquan_Rhinolophus_pearsonii_pegivirus	HPPV_Longquan_Rhinolophus_pearsonii_pegivirus
HPPV_Marmoset_pegivirus	HPPV	Marmoset_pegivirus	MT371437.1	HPPV_Marmoset_pegivirus	HPPV_Marmoset_pegivirus
HPPV_Montifringilla_taczanowskii_pegivirus	HPPV	Montifringilla_taczanowskii_pegivirus	MW897329.1	HPPV_Montifringilla_taczanowskii_pegivirus	HPPV_Montifringilla_taczanowskii_pegivirus
HPPV_Nabpantry_virus_9	HPPV	Nabpantry_virus_9	ON706343.1	HPPV_Nabpantry_virus_9	HPPV_Nabpantry_virus_9
HPPV_Passer_montanus_pegivirus_GXN	HPPV	Passer_montanus_pegivirus_GXN	MW897326.1	HPPV_Passer_montanus_pegivirus_GXN	HPPV_Passer_montanus_pegivirus_GXN
HPPV_Pegivirus_A_56330218	HPPV	Pegivirus_A_56330218	LT009480.1	HPPV_Pegivirus_A_56330218	HPPV_Pegivirus_A_56330218
HPPV_Pegivirus_A_89859249	HPPV	Pegivirus_A_89859249	LT009478.1	HPPV_Pegivirus_A_89859249	HPPV_Pegivirus_A_89859249
HPPV_Pegivirus_D	HPPV	Pegivirus_D	MT276199.1	HPPV_Pegivirus_D	HPPV_Pegivirus_D
HPPV_Pegivirus_G	HPPV	Pegivirus_G	NC_038435.1	HPPV_Pegivirus_G	HPPV_Pegivirus_G
HPPV_Pegivirus_I	HPPV	Pegivirus_I	NC_038437	HPPV_Pegivirus_I	HPPV_Pegivirus_I
HPPV_Pegivirus_K	HPPV	Pegivirus_K	NC_034442	HPPV_Pegivirus_K	HPPV_Pegivirus_K
HPPV_Phaiomys_leucurus_pegivirus	HPPV	Phaiomys_leucurus_pegivirus	MW897328.1	HPPV_Phaiomys_leucurus_pegivirus	HPPV_Phaiomys_leucurus_pegivirus
HPPV_Rodent_pegivirus_05VZ-14-Rat070	HPPV	Rodent_pegivirus_05VZ-14-Rat070	MG600416.1	HPPV_Rodent_pegivirus_05VZ-14-Rat070	HPPV_Rodent_pegivirus_05VZ-14-Rat070
HPPV_Rodent_pegivirus_isolate_CC61	HPPV	Rodent_pegivirus_isolate_CC61	NC_021154	HPPV_Rodent_pegivirus_isolate_CC61	HPPV_Rodent_pegivirus_isolate_CC61
HPPV_Rodent_pegivirus_RPgV-IND079	HPPV	Rodent_pegivirus_RPgV-IND079	LC602141.1	HPPV_Rodent_pegivirus_RPgV-IND079	HPPV_Rodent_pegivirus_RPgV-IND079
HPPV_Simian_pegivirus_myb_M77	HPPV	Simian_pegivirus_myb_M77	KP890673.1	HPPV_Simian_pegivirus_myb_M77	HPPV_Simian_pegivirus_myb_M77
HPPV_Simian_pegivirus_SPgVkrc_RC08	HPPV	Simian_pegivirus_SPgVkrc_RC08	NC_024377	HPPV_Simian_pegivirus_SPgVkrc_RC08	HPPV_Simian_pegivirus_SPgVkrc_RC08
HPPV_Simian_pegivirus_VGA00020	HPPV	Simian_pegivirus_VGA00020	KP296858.1	HPPV_Simian_pegivirus_VGA00020	HPPV_Simian_pegivirus_VGA00020
HPPV_Southwest_bike_trail_virus	HPPV	Southwest_bike_trail_virus	MT513216.1	HPPV_Southwest_bike_trail_virus	HPPV_Southwest_bike_trail_virus
HPPV_Ticpantry_virus_3	HPPV	Ticpantry_virus_3	ON706347.1	HPPV_Ticpantry_virus_3	HPPV_Ticpantry_virus_3
HPPV_Tree_shrew_pegivirus	HPPV	Tree_shrew_pegivirus	BR001715.1	HPPV_Tree_shrew_pegivirus	HPPV_Tree_shrew_pegivirus
HPPV_Wenzhou_Rattus_norvegicus_pegivirus_1	HPPV	Wenzhou_Rattus_norvegicus_pegivirus_1	MT210613.1	HPPV_Wenzhou_Rattus_norvegicus_pegivirus_1	HPPV_Wenzhou_Rattus_norvegicus_pegivirus_1
HPPV_Wenzhou_Rattus_tanezumi_pegivirus_1	HPPV	Wenzhou_Rattus_tanezumi_pegivirus_1	MT210614.1	HPPV_Wenzhou_Rattus_tanezumi_pegivirus_1	HPPV_Wenzhou_Rattus_tanezumi_pegivirus_1
HPPV_Wufeng_Blarinella_griselda_pegivirus_1	HPPV	Wufeng_Blarinella_griselda_pegivirus_1	OM030328.1	HPPV_Wufeng_Blarinella_griselda_pegivirus_1	HPPV_Wufeng_Blarinella_griselda_pegivirus_1
HPPV_Wufeng_Crocidura_attenuata_pegivirus_1	HPPV	Wufeng_Crocidura_attenuata_pegivirus_1	OM030329.1	HPPV_Wufeng_Crocidura_attenuata_pegivirus_1	HPPV_Wufeng_Crocidura_attenuata_pegivirus_1
HPPV_Wufeng_Niviventer_fulvescens_pegivirus_1	HPPV	Wufeng_Niviventer_fulvescens_pegivirus_1	MT210620.1	HPPV_Wufeng_Niviventer_fulvescens_pegivirus_1	HPPV_Wufeng_Niviventer_fulvescens_pegivirus_1
HPUN_Wenling_moray_eel_hepacivirus	HPUN	Wenling_moray_eel_hepacivirus	MG599990.1	HPUN_Wenling_moray_eel_hepacivirus	HPUN_Wenling_moray_eel_hepacivirus
PLLG_Apis_flavivirus_isolate_RI-A	PLLG	Apis_flavivirus_isolate_RI-A	NC_035071.1	PLLG_Apis_flavivirus_isolate_RI-A	PLLG_Apis_flavivirus_isolate_RI-A
PLLG_Artemia_sinica_associated_flavi-like_virus	PLLG	Artemia_sinica_associated_flavi-like_virus	novel	PLLG_Artemia_sinica_associated_flavi-like_virus	PLLG_Artemia_sinica_associated_flavi-like_virus
PLLG_Atrato_Flavi-like_virus_1_strain_Cx_1773-1	PLLG	Atrato_Flavi-like_virus_1_strain_Cx_1773-1	MN661082.1	PLLG_Atrato_Flavi-like_virus_1_strain_Cx_1773-1	PLLG_Atrato_Flavi-like_virus_1_strain_Cx_1773-1
PLLG_Beihai_barnacle_viurs_1_strain_BHGZ	PLLG	Beihai_barnacle_viurs_1_strain_BHGZ	NC_028376	PLLG_Beihai_barnacle_viurs_1_strain_BHGZ	PLLG_Beihai_barnacle_viurs_1_strain_BHGZ
PLLG_Bemisia_tabaci_flavi-like_virus_2	PLLG	Bemisia_tabaci_flavi-like_virus_2	novel	PLLG_Bemisia_tabaci_flavi-like_virus_2	PLLG_Bemisia_tabaci_flavi-like_virus_2
PLLG_Bemisia_tabaci_pesti-like_virus_1_isolate_ZJU-Q2	PLLG	Bemisia_tabaci_pesti-like_virus_1_isolate_ZJU-Q2	MW256672.1	PLLG_Bemisia_tabaci_pesti-like_virus_1_isolate_ZJU-Q2	PLLG_Bemisia_tabaci_pesti-like_virus_1_isolate_ZJU-Q2
PLLG_Bole_tick_virus_4_isolate_GSC346flaviV	PLLG	Bole_tick_virus_4_isolate_GSC346flaviV	MZ244286.1	PLLG_Bole_tick_virus_4_isolate_GSC346flaviV	PLLG_Bole_tick_virus_4_isolate_GSC346flaviV
PLLG_Bole_tick_virus_4_isolate_Thailand_tick_flavivirus	PLLG	Bole_tick_virus_4_isolate_Thailand_tick_flavivirus	MN095535.1	PLLG_Bole_tick_virus_4_isolate_Thailand_tick_flavivirus	PLLG_Bole_tick_virus_4_isolate_Thailand_tick_flavivirus
PLLG_Bole_tick_virus_4_isolate_TIGMIC_1	PLLG	Bole_tick_virus_4_isolate_TIGMIC_1	ON811701.1	PLLG_Bole_tick_virus_4_isolate_TIGMIC_1	PLLG_Bole_tick_virus_4_isolate_TIGMIC_1
PLLG_Bole_tick_virus_4_isolate_TIGMIC_2	PLLG	Bole_tick_virus_4_isolate_TIGMIC_2	ON811702.1	PLLG_Bole_tick_virus_4_isolate_TIGMIC_2	PLLG_Bole_tick_virus_4_isolate_TIGMIC_2
PLLG_Bole_tick_virus_4_strain_BangaliH.truncatum2018	PLLG	Bole_tick_virus_4_strain_BangaliH.truncatum2018	MW561974.1	PLLG_Bole_tick_virus_4_strain_BangaliH.truncatum2018	PLLG_Bole_tick_virus_4_strain_BangaliH.truncatum2018
PLLG_Bole_tick_virus_4_strain_BLP-1	PLLG	Bole_tick_virus_4_strain_BLP-1	KR902736	PLLG_Bole_tick_virus_4_strain_BLP-1	PLLG_Bole_tick_virus_4_strain_BLP-1
PLLG_Bole_tick_virus_4_strain_IftinH.dromedarii2018	PLLG	Bole_tick_virus_4_strain_IftinH.dromedarii2018	MW561976.1	PLLG_Bole_tick_virus_4_strain_IftinH.dromedarii2018	PLLG_Bole_tick_virus_4_strain_IftinH.dromedarii2018
PLLG_Bole_tick_virus_4_strain_NE-DH2	PLLG	Bole_tick_virus_4_strain_NE-DH2	ON408074.1	PLLG_Bole_tick_virus_4_strain_NE-DH2	PLLG_Bole_tick_virus_4_strain_NE-DH2
PLLG_Bole_tick_virus_4_strain_NE-ShL2	PLLG	Bole_tick_virus_4_strain_NE-ShL2	ON408075.1	PLLG_Bole_tick_virus_4_strain_NE-ShL2	PLLG_Bole_tick_virus_4_strain_NE-ShL2
PLLG_Brachymeria_lasus_associated_flavi-like_virus	PLLG	Brachymeria_lasus_associated_flavi-like_virus	novel	PLLG_Brachymeria_lasus_associated_flavi-like_virus	PLLG_Brachymeria_lasus_associated_flavi-like_virus
PLLG_Camel_tick_virus_isolate_Alain	PLLG	Camel_tick_virus_isolate_Alain	ON262323.1	PLLG_Camel_tick_virus_isolate_Alain	PLLG_Camel_tick_virus_isolate_Alain
PLLG_Carrot_flavi-like_virus_1_isolate_744	PLLG	Carrot_flavi-like_virus_1_isolate_744	OM681407.1	PLLG_Carrot_flavi-like_virus_1_isolate_744	PLLG_Carrot_flavi-like_virus_1_isolate_744
PLLG_Coptis_teeta_flavi-like_virus	PLLG	Coptis_teeta_flavi-like_virus	BK062902	PLLG_Coptis_teeta_flavi-like_virus	PLLG_Coptis_teeta_flavi-like_virus
PLLG_Dermacentor_reticulatus_pestivirus-like_virus_1_isolate_CT2	PLLG	Dermacentor_reticulatus_pestivirus-like_virus_1_isolate_CT2	ON684360.1	PLLG_Dermacentor_reticulatus_pestivirus-like_virus_1_isolate_CT2	PLLG_Dermacentor_reticulatus_pestivirus-like_virus_1_isolate_CT2
PLLG_Diaphorina_citri_flavi-like_virus	PLLG	Diaphorina_citri_flavi-like_virus	NC_030453.1	PLLG_Diaphorina_citri_flavi-like_virus	PLLG_Diaphorina_citri_flavi-like_virus
PLLG_Drosophila-associated_flavivirus_7_isolate_Con0316	PLLG	Drosophila-associated_flavivirus_7_isolate_Con0316	MZ852365.1	PLLG_Drosophila-associated_flavivirus_7_isolate_Con0316	PLLG_Drosophila-associated_flavivirus_7_isolate_Con0316
PLLG_Eriocheir_sinensis_cholera_like_virus	PLLG	Eriocheir_sinensis_cholera_like_virus	OP019096.1	PLLG_Eriocheir_sinensis_cholera_like_virus	PLLG_Eriocheir_sinensis_cholera_like_virus
PLLG_flavi_estuary_ORF249_SRR7087980	PLLG	flavi_estuary_ORF249_SRR7087980	hou_et_al	PLLG_flavi_estuary_ORF249_SRR7087980	PLLG_flavi_estuary_ORF249_SRR7087980
PLLG_flavi_soil_ORF358_SRR7976360	PLLG	flavi_soil_ORF358_SRR7976360	hou_et_al	PLLG_flavi_soil_ORF358_SRR7976360	PLLG_flavi_soil_ORF358_SRR7976360
PLLG_Flaviviridae_sp._isolate_TIGMIC_1	PLLG	Flaviviridae_sp._isolate_TIGMIC_1	ON811700.1	PLLG_Flaviviridae_sp._isolate_TIGMIC_1	PLLG_Flaviviridae_sp._isolate_TIGMIC_1
PLLG_Flaviviridae_sp._isolate_TIGMIC_12	PLLG	Flaviviridae_sp._isolate_TIGMIC_12	ON811713.1	PLLG_Flaviviridae_sp._isolate_TIGMIC_12	PLLG_Flaviviridae_sp._isolate_TIGMIC_12
PLLG_Flaviviridae_sp._isolate_TIGMIC_13	PLLG	Flaviviridae_sp._isolate_TIGMIC_13	ON811714.1	PLLG_Flaviviridae_sp._isolate_TIGMIC_13	PLLG_Flaviviridae_sp._isolate_TIGMIC_13
PLLG_Flaviviridae_sp._isolate_TIGMIC_20	PLLG	Flaviviridae_sp._isolate_TIGMIC_20	ON811721.1	PLLG_Flaviviridae_sp._isolate_TIGMIC_20	PLLG_Flaviviridae_sp._isolate_TIGMIC_20
PLLG_Flaviviridae_sp._isolate_TIGMIC_24	PLLG	Flaviviridae_sp._isolate_TIGMIC_24	ON811725.1	PLLG_Flaviviridae_sp._isolate_TIGMIC_24	PLLG_Flaviviridae_sp._isolate_TIGMIC_24
PLLG_Flaviviridae_sp._isolate_TIGMIC_25	PLLG	Flaviviridae_sp._isolate_TIGMIC_25	ON811726.1	PLLG_Flaviviridae_sp._isolate_TIGMIC_25	PLLG_Flaviviridae_sp._isolate_TIGMIC_25
PLLG_Flaviviridae_sp._isolate_TIGMIC_27	PLLG	Flaviviridae_sp._isolate_TIGMIC_27	ON811728.1	PLLG_Flaviviridae_sp._isolate_TIGMIC_27	PLLG_Flaviviridae_sp._isolate_TIGMIC_27
PLLG_Flaviviridae_sp._isolate_TIGMIC_28	PLLG	Flaviviridae_sp._isolate_TIGMIC_28	ON811729.1	PLLG_Flaviviridae_sp._isolate_TIGMIC_28	PLLG_Flaviviridae_sp._isolate_TIGMIC_28
PLLG_Flaviviridae_sp._isolate_TIGMIC_30	PLLG	Flaviviridae_sp._isolate_TIGMIC_30	ON811731.1	PLLG_Flaviviridae_sp._isolate_TIGMIC_30	PLLG_Flaviviridae_sp._isolate_TIGMIC_30
PLLG_Flaviviridae_sp._isolate_TIGMIC_32	PLLG	Flaviviridae_sp._isolate_TIGMIC_32	ON811733.1	PLLG_Flaviviridae_sp._isolate_TIGMIC_32	PLLG_Flaviviridae_sp._isolate_TIGMIC_32
PLLG_Flaviviridae_sp._isolate_TIGMIC_33	PLLG	Flaviviridae_sp._isolate_TIGMIC_33	ON811734.1	PLLG_Flaviviridae_sp._isolate_TIGMIC_33	PLLG_Flaviviridae_sp._isolate_TIGMIC_33
PLLG_Flaviviridae_sp._isolate_TIGMIC_36	PLLG	Flaviviridae_sp._isolate_TIGMIC_36	ON811737.1	PLLG_Flaviviridae_sp._isolate_TIGMIC_36	PLLG_Flaviviridae_sp._isolate_TIGMIC_36
PLLG_Flaviviridae_sp._isolate_TIGMIC_38	PLLG	Flaviviridae_sp._isolate_TIGMIC_38	ON811741.1	PLLG_Flaviviridae_sp._isolate_TIGMIC_38	PLLG_Flaviviridae_sp._isolate_TIGMIC_38
PLLG_Flaviviridae_sp._isolate_TIGMIC_39	PLLG	Flaviviridae_sp._isolate_TIGMIC_39	ON811742.1	PLLG_Flaviviridae_sp._isolate_TIGMIC_39	PLLG_Flaviviridae_sp._isolate_TIGMIC_39
PLLG_Flaviviridae_sp._isolate_TIGMIC_5	PLLG	Flaviviridae_sp._isolate_TIGMIC_5	ON811706.1	PLLG_Flaviviridae_sp._isolate_TIGMIC_5	PLLG_Flaviviridae_sp._isolate_TIGMIC_5
PLLG_Flaviviridae_sp._isolate_TIGMIC_8	PLLG	Flaviviridae_sp._isolate_TIGMIC_8	ON811709.1	PLLG_Flaviviridae_sp._isolate_TIGMIC_8	PLLG_Flaviviridae_sp._isolate_TIGMIC_8
PLLG_Flaviviridae_sp._strain_FVHAHH8	PLLG	Flaviviridae_sp._strain_FVHAHH8	MZ964986.1	PLLG_Flaviviridae_sp._strain_FVHAHH8	PLLG_Flaviviridae_sp._strain_FVHAHH8
PLLG_Frankliniella_occidentalis_flavi-like_virus_1	PLLG	Frankliniella_occidentalis_flavi-like_virus_1	MN714664.1	PLLG_Frankliniella_occidentalis_flavi-like_virus_1	PLLG_Frankliniella_occidentalis_flavi-like_virus_1
PLLG_Fushun_acrida_cinerea_flavivirus_1_isolate_ZHJJHFS91	PLLG	Fushun_acrida_cinerea_flavivirus_1_isolate_ZHJJHFS91	MZ210052.1	PLLG_Fushun_acrida_cinerea_flavivirus_1_isolate_ZHJJHFS91	PLLG_Fushun_acrida_cinerea_flavivirus_1_isolate_ZHJJHFS91
PLLG_Fushun_laodelphax_striatellus_flavivirus_1_isolate_HFSFS147	PLLG	Fushun_laodelphax_striatellus_flavivirus_1_isolate_HFSFS147	MZ210009.1	PLLG_Fushun_laodelphax_striatellus_flavivirus_1_isolate_HFSFS147_orf_1	PLLG_Fushun_laodelphax_striatellus_flavivirus_1_isolate_HFSFS147
PLLG_Fushun_laodelphax_striatellus_flavivirus_1_isolate_HFSFS147	PLLG	Fushun_laodelphax_striatellus_flavivirus_1_isolate_HFSFS147	MZ210009.1	PLLG_Fushun_laodelphax_striatellus_flavivirus_1_isolate_HFSFS147_orf_2	PLLG_Fushun_laodelphax_striatellus_flavivirus_1_isolate_HFSFS147
PLLG_Gamboa_mosquito_virus_strain_GW	PLLG	Gamboa_mosquito_virus_strain_GW	KR902733	PLLG_Gamboa_mosquito_virus_strain_GW	PLLG_Gamboa_mosquito_virus_strain_GW
PLLG_Gecarcinus_lateralis_associated_flavi-like_virus	PLLG	Gecarcinus_lateralis_associated_flavi-like_virus	novel	PLLG_Gecarcinus_lateralis_associated_flavi-like_virus	PLLG_Gecarcinus_lateralis_associated_flavi-like_virus
PLLG_Gentian_Kobu-sho-associated_virus	PLLG	Gentian_Kobu-sho-associated_virus	AB698917.1	PLLG_Gentian_Kobu-sho-associated_virus	PLLG_Gentian_Kobu-sho-associated_virus
PLLG_Hangzhou_flavivirus_1_isolate_FSFY137086	PLLG	Hangzhou_flavivirus_1_isolate_FSFY137086	MZ209617.1	PLLG_Hangzhou_flavivirus_1_isolate_FSFY137086	PLLG_Hangzhou_flavivirus_1_isolate_FSFY137086
PLLG_Hangzhou_frankliniella_intonsa_flavivirus_1_isolate_JM1FY93485	PLLG	Hangzhou_frankliniella_intonsa_flavivirus_1_isolate_JM1FY93485	MZ209656.1	PLLG_Hangzhou_frankliniella_intonsa_flavivirus_1_isolate_JM1FY93485	PLLG_Hangzhou_frankliniella_intonsa_flavivirus_1_isolate_JM1FY93485
PLLG_Hangzhou_frankliniella_intonsa_flavivirus_2_isolate_JM1FY91827	PLLG	Hangzhou_frankliniella_intonsa_flavivirus_2_isolate_JM1FY91827	MZ209659.1	PLLG_Hangzhou_frankliniella_intonsa_flavivirus_2_isolate_JM1FY91827	PLLG_Hangzhou_frankliniella_intonsa_flavivirus_2_isolate_JM1FY91827
PLLG_Hangzhou_nephotettix_cincticeps_flavivirus_1_isolate_HWYCFY169513	PLLG	Hangzhou_nephotettix_cincticeps_flavivirus_1_isolate_HWYCFY169513	MZ209632.1	PLLG_Hangzhou_nephotettix_cincticeps_flavivirus_1_isolate_HWYCFY169513	PLLG_Hangzhou_nephotettix_cincticeps_flavivirus_1_isolate_HWYCFY169513
PLLG_Hangzhou_ochthera_mantis_flavivirus_1_isolate_SYFY8	PLLG	Hangzhou_ochthera_mantis_flavivirus_1_isolate_SYFY8	MZ209722.1	PLLG_Hangzhou_ochthera_mantis_flavivirus_1_isolate_SYFY8	PLLG_Hangzhou_ochthera_mantis_flavivirus_1_isolate_SYFY8
PLLG_Haseki_tick_virus_strain_Novosibirsk-2020	PLLG	Haseki_tick_virus_strain_Novosibirsk-2020	MW808978.1	PLLG_Haseki_tick_virus_strain_Novosibirsk-2020	PLLG_Haseki_tick_virus_strain_Novosibirsk-2020
PLLG_Insect_associated_flavi-like_virus	PLLG	Insect_associated_flavi-like_virus	novel	PLLG_Insect_associated_flavi-like_virus	PLLG_Insect_associated_flavi-like_virus
PLLG_Lampyris_noctiluca_flavivirus_1_isolate_17FIN1	PLLG	Lampyris_noctiluca_flavivirus_1_isolate_17FIN1	MH620810.1	PLLG_Lampyris_noctiluca_flavivirus_1_isolate_17FIN1	PLLG_Lampyris_noctiluca_flavivirus_1_isolate_17FIN1
PLLG_Locusta_migratoria_associated_flavi-like_virus	PLLG	Locusta_migratoria_associated_flavi-like_virus	novel	PLLG_Locusta_migratoria_associated_flavi-like_virus	PLLG_Locusta_migratoria_associated_flavi-like_virus
PLLG_Macrosiphum_euphorbiae_virus_1_isolate_K01	PLLG	Macrosiphum_euphorbiae_virus_1_isolate_K01	NC_028137.1	PLLG_Macrosiphum_euphorbiae_virus_1_isolate_K01	PLLG_Macrosiphum_euphorbiae_virus_1_isolate_K01
PLLG_Phenacoccus_solenopsis_associated_flavi-like_virus	PLLG	Phenacoccus_solenopsis_associated_flavi-like_virus	novel	PLLG_Phenacoccus_solenopsis_associated_flavi-like_virus	PLLG_Phenacoccus_solenopsis_associated_flavi-like_virus
PLLG_Plodia_interpunctella_associated_flavi-like_virus	PLLG	Plodia_interpunctella_associated_flavi-like_virus	novel	PLLG_Plodia_interpunctella_associated_flavi-like_virus	PLLG_Plodia_interpunctella_associated_flavi-like_virus
PLLG_Rhipicephalus_sanguineus_associated_flavi-like_virus	PLLG	Rhipicephalus_sanguineus_associated_flavi-like_virus	novel	PLLG_Rhipicephalus_sanguineus_associated_flavi-like_virus	PLLG_Rhipicephalus_sanguineus_associated_flavi-like_virus
PLLG_Sanxia_water_strider_virus_6_strain_SYSZZ-2	PLLG	Sanxia_water_strider_virus_6_strain_SYSZZ-2	KR902740	PLLG_Sanxia_water_strider_virus_6_strain_SYSZZ-2	PLLG_Sanxia_water_strider_virus_6_strain_SYSZZ-2
PLLG_Semibalanus_balanoides_associated_flavi-like_virus	PLLG	Semibalanus_balanoides_associated_flavi-like_virus	novel	PLLG_Semibalanus_balanoides_associated_flavi-like_virus	PLLG_Semibalanus_balanoides_associated_flavi-like_virus
PLLG_Shayang_fly_virus_4_strain_SYCY	PLLG	Shayang_fly_virus_4_strain_SYCY	KR902732	PLLG_Shayang_fly_virus_4_strain_SYCY	PLLG_Shayang_fly_virus_4_strain_SYCY
PLLG_Shuangao_lacewing_virus_2_strain_SCL	PLLG	Shuangao_lacewing_virus_2_strain_SCL	KR902734	PLLG_Shuangao_lacewing_virus_2_strain_SCL	PLLG_Shuangao_lacewing_virus_2_strain_SCL
PLLG_Sitobion_miscanthi_flavi-like_virus_1_07BaA1	PLLG	Sitobion_miscanthi_flavi-like_virus_1_07BaA1	LC516843.1	PLLG_Sitobion_miscanthi_flavi-like_virus_1_07BaA1	PLLG_Sitobion_miscanthi_flavi-like_virus_1_07BaA1
PLLG_Sonchus_asper_flavi-like_virus	PLLG	Sonchus_asper_flavi-like_virus	BK062903	PLLG_Sonchus_asper_flavi-like_virus	PLLG_Sonchus_asper_flavi-like_virus
PLLG_Soybean_cyst_nematode_virus_5_strain_ScV5	PLLG	Soybean_cyst_nematode_virus_5_strain_ScV5	NC_024077.1	PLLG_Soybean_cyst_nematode_virus_5_strain_ScV5	PLLG_Soybean_cyst_nematode_virus_5_strain_ScV5
PLLG_Tacheng_tick_virus_8_strain_TCP-2	PLLG	Tacheng_tick_virus_8_strain_TCP-2	KR902741	PLLG_Tacheng_tick_virus_8_strain_TCP-2	PLLG_Tacheng_tick_virus_8_strain_TCP-2
PLLG_Trinbago_virus_isolate_TTP-Pool-4	PLLG	Trinbago_virus_isolate_TTP-Pool-4	MN025505.1	PLLG_Trinbago_virus_isolate_TTP-Pool-4	PLLG_Trinbago_virus_isolate_TTP-Pool-4
PLLG_Wuhan_centipede_virus_strain_WHWG-11	PLLG	Wuhan_centipede_virus_strain_WHWG-11	KR902737	PLLG_Wuhan_centipede_virus_strain_WHWG-11	PLLG_Wuhan_centipede_virus_strain_WHWG-11
PLLG_Xiangshan_flavi-like_virus_1	PLLG	Xiangshan_flavi-like_virus_1	OK491477.1	PLLG_Xiangshan_flavi-like_virus_1	PLLG_Xiangshan_flavi-like_virus_1
PLLG_Xiangshan_flavi-like_virus_2	PLLG	Xiangshan_flavi-like_virus_2	OK491478.1	PLLG_Xiangshan_flavi-like_virus_2	PLLG_Xiangshan_flavi-like_virus_2
PLLG_Xinzhou_spider_virus_2_strain_XZZZ-7	PLLG	Xinzhou_spider_virus_2_strain_XZZZ-7	KR902735	PLLG_Xinzhou_spider_virus_2_strain_XZZZ-7	PLLG_Xinzhou_spider_virus_2_strain_XZZZ-7
PLLG_Zhangjiakou_Flavi_tick_virus_1	PLLG	Zhangjiakou_Flavi_tick_virus_1	ON746389.1	PLLG_Zhangjiakou_Flavi_tick_virus_1	PLLG_Zhangjiakou_Flavi_tick_virus_1
PLPV_Atypical_porcine_pestivirus	PLPV	Atypical_porcine_pestivirus	MH307700.1	PLPV_Atypical_porcine_pestivirus	PLPV_Atypical_porcine_pestivirus
PLPV_Bat_pestivirus_BtSk-PestV-1GX2017	PLPV	Bat_pestivirus_BtSk-PestV-1GX2017	MH282908.1	PLPV_Bat_pestivirus_BtSk-PestV-1GX2017	PLPV_Bat_pestivirus_BtSk-PestV-1GX2017
PLPV_Border_disease_virus_X818	PLPV	Border_disease_virus_X818	NC_003679	PLPV_Border_disease_virus_X818	PLPV_Border_disease_virus_X818
PLPV_Bovine_viral_diarrhea_virus_1	PLPV	Bovine_viral_diarrhea_virus_1	NC_001461	PLPV_Bovine_viral_diarrhea_virus_1	PLPV_Bovine_viral_diarrhea_virus_1
PLPV_Bovine_viral_diarrhea_virus_2	PLPV	Bovine_viral_diarrhea_virus_2	NC_039237	PLPV_Bovine_viral_diarrhea_virus_2	PLPV_Bovine_viral_diarrhea_virus_2
PLPV_Bovine_viral_diarrhea_virus_3_Th04_KhonKaen	PLPV	Bovine_viral_diarrhea_virus_3_Th04_KhonKaen	NC_012812	PLPV_Bovine_viral_diarrhea_virus_3_Th04_KhonKaen	PLPV_Bovine_viral_diarrhea_virus_3_Th04_KhonKaen
PLPV_Classical_swine_fever_virus	PLPV	Classical_swine_fever_virus	NC_002657	PLPV_Classical_swine_fever_virus	PLPV_Classical_swine_fever_virus
PLPV_Dongyang_pangolin_virus_isolate_DYCS	PLPV	Dongyang_pangolin_virus_isolate_DYCS	MK636875.1	PLPV_Dongyang_pangolin_virus_isolate_DYCS	PLPV_Dongyang_pangolin_virus_isolate_DYCS
PLPV_Frog_pestivirus	PLPV	Frog_pestivirus	OX394182.1	PLPV_Frog_pestivirus	PLPV_Frog_pestivirus
PLPV_Glass_knifefish_pestivirus	PLPV	Glass_knifefish_pestivirus	OX394178.1	PLPV_Glass_knifefish_pestivirus	PLPV_Glass_knifefish_pestivirus
PLPV_Jingmen_Crocidura_shantungensis_pestivirus_1	PLPV	Jingmen_Crocidura_shantungensis_pestivirus_1	OM030319.1	PLPV_Jingmen_Crocidura_shantungensis_pestivirus_1	PLPV_Jingmen_Crocidura_shantungensis_pestivirus_1
PLPV_Linda_virus_strain_Austria1	PLPV	Linda_virus_strain_Austria1	NC_035432	PLPV_Linda_virus_strain_Austria1	PLPV_Linda_virus_strain_Austria1
PLPV_Norway_rat_pestivirus_isolate_NrPVNYC-D23	PLPV	Norway_rat_pestivirus_isolate_NrPVNYC-D23	NC_025677.1	PLPV_Norway_rat_pestivirus_isolate_NrPVNYC-D23	PLPV_Norway_rat_pestivirus_isolate_NrPVNYC-D23
PLPV_Pangolin_pestivirus_1_isolate_ZJ-F1	PLPV	Pangolin_pestivirus_1_isolate_ZJ-F1	OM451127.1	PLPV_Pangolin_pestivirus_1_isolate_ZJ-F1	PLPV_Pangolin_pestivirus_1_isolate_ZJ-F1
PLPV_Pangolin_pestivirus_strain_PPeVBIME1P019Tpangolin2018	PLPV	Pangolin_pestivirus_strain_PPeVBIME1P019Tpangolin2018	ON024090.1	PLPV_Pangolin_pestivirus_strain_PPeVBIME1P019Tpangolin2018	PLPV_Pangolin_pestivirus_strain_PPeVBIME1P019Tpangolin2018
PLPV_Pangolin_pestivirus_strain_PPeVBIME3P019Tpangolin2018	PLPV	Pangolin_pestivirus_strain_PPeVBIME3P019Tpangolin2018	ON024097.1	PLPV_Pangolin_pestivirus_strain_PPeVBIME3P019Tpangolin2018	PLPV_Pangolin_pestivirus_strain_PPeVBIME3P019Tpangolin2018
PLPV_Pangolin_pestivirus_strain_PPeVBIME5P141Tpangolin2018	PLPV	Pangolin_pestivirus_strain_PPeVBIME5P141Tpangolin2018	ON024101.1	PLPV_Pangolin_pestivirus_strain_PPeVBIME5P141Tpangolin2018	PLPV_Pangolin_pestivirus_strain_PPeVBIME5P141Tpangolin2018
PLPV_Pangolin_pestivirus_strain_PPeVBIME6P141Tpangolin2018	PLPV	Pangolin_pestivirus_strain_PPeVBIME6P141Tpangolin2018	ON024102.1	PLPV_Pangolin_pestivirus_strain_PPeVBIME6P141Tpangolin2018	PLPV_Pangolin_pestivirus_strain_PPeVBIME6P141Tpangolin2018
PLPV_Pangolin_pestivirus_strain_PPeVBIME6P226Tpangolin2018	PLPV	Pangolin_pestivirus_strain_PPeVBIME6P226Tpangolin2018	ON024103.1	PLPV_Pangolin_pestivirus_strain_PPeVBIME6P226Tpangolin2018	PLPV_Pangolin_pestivirus_strain_PPeVBIME6P226Tpangolin2018
PLPV_Pangolin_pestivirus_strain_PPeVBIME7P022Tpangolin2018	PLPV	Pangolin_pestivirus_strain_PPeVBIME7P022Tpangolin2018	ON024104.1	PLPV_Pangolin_pestivirus_strain_PPeVBIME7P022Tpangolin2018	PLPV_Pangolin_pestivirus_strain_PPeVBIME7P022Tpangolin2018
PLPV_Pestivirus_Burdur05-TR	PLPV	Pestivirus_Burdur05-TR	KM408491.1	PLPV_Pestivirus_Burdur05-TR	PLPV_Pestivirus_Burdur05-TR
PLPV_Pestivirus_giraffe-1_H138	PLPV	Pestivirus_giraffe-1_H138	NC_003678	PLPV_Pestivirus_giraffe-1_H138	PLPV_Pestivirus_giraffe-1_H138
PLPV_Pestivirus_PG-2	PLPV	Pestivirus_PG-2	KJ660072.1	PLPV_Pestivirus_PG-2	PLPV_Pestivirus_PG-2
PLPV_Pestivirus_reindeer-1_V60-Krefeld	PLPV	Pestivirus_reindeer-1_V60-Krefeld	AF144618.2	PLPV_Pestivirus_reindeer-1_V60-Krefeld	PLPV_Pestivirus_reindeer-1_V60-Krefeld
PLPV_Pestivirus_sp._isolate_ovineIt338710-32017	PLPV	Pestivirus_sp._isolate_ovineIt338710-32017	MK618726.1	PLPV_Pestivirus_sp._isolate_ovineIt338710-32017	PLPV_Pestivirus_sp._isolate_ovineIt338710-32017
PLPV_Pestivirus_strain_Aydin04-TR	PLPV	Pestivirus_strain_Aydin04-TR	NC_018713.1	PLPV_Pestivirus_strain_Aydin04-TR	PLPV_Pestivirus_strain_Aydin04-TR
PLPV_Phocoena_pestivirus_isolate_NS170386	PLPV	Phocoena_pestivirus_isolate_NS170386	MK910229.1	PLPV_Phocoena_pestivirus_isolate_NS170386	PLPV_Phocoena_pestivirus_isolate_NS170386
PLPV_Porcine_pestivirus_isolate_Bungowannah	PLPV	Porcine_pestivirus_isolate_Bungowannah	NC_023176	PLPV_Porcine_pestivirus_isolate_Bungowannah	PLPV_Porcine_pestivirus_isolate_Bungowannah
PLPV_Pronghorn_antelope_pestivirus	PLPV	Pronghorn_antelope_pestivirus	NC_024018	PLPV_Pronghorn_antelope_pestivirus	PLPV_Pronghorn_antelope_pestivirus
PLPV_Rodent_pestivirus_isolate_RtAp-PestVJL2014	PLPV	Rodent_pestivirus_isolate_RtAp-PestVJL2014	KY370100.1	PLPV_Rodent_pestivirus_isolate_RtAp-PestVJL2014	PLPV_Rodent_pestivirus_isolate_RtAp-PestVJL2014
PLPV_Rodent_pestivirus_isolate_RtNn-PestVHuB2014	PLPV	Rodent_pestivirus_isolate_RtNn-PestVHuB2014	KY370101.1	PLPV_Rodent_pestivirus_isolate_RtNn-PestVHuB2014	PLPV_Rodent_pestivirus_isolate_RtNn-PestVHuB2014
PLPV_Tunisian_small_ruminant_pestivirus_strain_920192007AG	PLPV	Tunisian_small_ruminant_pestivirus_strain_920192007AG	MZ664274.1	PLPV_Tunisian_small_ruminant_pestivirus_strain_920192007AG	PLPV_Tunisian_small_ruminant_pestivirus_strain_920192007AG
PLPV_Wenzhou_Pipistrellus_abramus_pestivirus_1_isolate_YJB_Pabr	PLPV	Wenzhou_Pipistrellus_abramus_pestivirus_1_isolate_YJB_Pabr	OM030320.1	PLPV_Wenzhou_Pipistrellus_abramus_pestivirus_1_isolate_YJB_Pabr	PLPV_Wenzhou_Pipistrellus_abramus_pestivirus_1_isolate_YJB_Pabr
PLPV_Zikole_virus	PLPV	Zikole_virus	OU592965.1	PLPV_Zikole_virus	PLPV_Zikole_virus
PLUN_Diatom_colony_associated_ssRNA_virus_1	PLUN	Diatom_colony_associated_ssRNA_virus_1	NC_040589.1	PLUN_Diatom_colony_associated_ssRNA_virus_1	PLUN_Diatom_colony_associated_ssRNA_virus_1
PLUN_flavi_freshwater_sediment_ORF251_SRR7080628	PLUN	flavi_freshwater_sediment_ORF251_SRR7080628	hou_et_al	PLUN_flavi_freshwater_sediment_ORF251_SRR7080628	PLUN_flavi_freshwater_sediment_ORF251_SRR7080628
PLUN_flavi_lake_water_ORF238_SRR7883614	PLUN	flavi_lake_water_ORF238_SRR7883614	hou_et_al	PLUN_flavi_lake_water_ORF238_SRR7883614	PLUN_flavi_lake_water_ORF238_SRR7883614
PLUN_flavi_soil_ORF389_SRR11565438	PLUN	flavi_soil_ORF389_SRR11565438	hou_et_al	PLUN_flavi_soil_ORF389_SRR11565438	PLUN_flavi_soil_ORF389_SRR11565438
PLUN_Inner_Mongolia_sediment_flavi-like_virus_3	PLUN	Inner_Mongolia_sediment_flavi-like_virus_3	MW896903.1	PLUN_Inner_Mongolia_sediment_flavi-like_virus_3	PLUN_Inner_Mongolia_sediment_flavi-like_virus_3
PLUN_Parasteatoda_tepidariorum_associated_flavi-like_virus	PLUN	Parasteatoda_tepidariorum_associated_flavi-like_virus	novel	PLUN_Parasteatoda_tepidariorum_associated_flavi-like_virus	PLUN_Parasteatoda_tepidariorum_associated_flavi-like_virus
PLUN_Shayang_spider_virus_4_strain_SYZZ-1	PLUN	Shayang_spider_virus_4_strain_SYZZ-1	KR902739	PLUN_Shayang_spider_virus_4_strain_SYZZ-1	PLUN_Shayang_spider_virus_4_strain_SYZZ-1
PLUN_Wenzhou_pesti-like_virus_1_strain_WZSS31331	PLUN	Wenzhou_pesti-like_virus_1_strain_WZSS31331	MG599982.1	PLUN_Wenzhou_pesti-like_virus_1_strain_WZSS31331	PLUN_Wenzhou_pesti-like_virus_1_strain_WZSS31331
PLUN_Xiamen_fanray_pesti-like_virus_strain_XMTSYG10372	PLUN	Xiamen_fanray_pesti-like_virus_strain_XMTSYG10372	MG599985.1	PLUN_Xiamen_fanray_pesti-like_virus_strain_XMTSYG10372	PLUN_Xiamen_fanray_pesti-like_virus_strain_XMTSYG10372
PLUN_Xinzhou_spider_virus_3_strain_XZZZ-3	PLUN	Xinzhou_spider_virus_3_strain_XZZZ-3	KR902730	PLUN_Xinzhou_spider_virus_3_strain_XZZZ-3	PLUN_Xinzhou_spider_virus_3_strain_XZZZ-3
TOMB_Cucumber_leaf_spot_virus	TOMB	Cucumber_leaf_spot_virus	NC_007816	TOMB_Cucumber_leaf_spot_virus_orfp17	TOMB_Cucumber_leaf_spot_virus
TOMB_Cucumber_leaf_spot_virus	TOMB	Cucumber_leaf_spot_virus	NC_007816	TOMB_Cucumber_leaf_spot_virus_orfcoat	TOMB_Cucumber_leaf_spot_virus
TOMB_Cucumber_leaf_spot_virus	TOMB	Cucumber_leaf_spot_virus	NC_007816	TOMB_Cucumber_leaf_spot_virus_orfmovement	TOMB_Cucumber_leaf_spot_virus
TOMB_Cucumber_leaf_spot_virus	TOMB	Cucumber_leaf_spot_virus	NC_007816	TOMB_Cucumber_leaf_spot_virus_orfp25	TOMB_Cucumber_leaf_spot_virus
TOMB_Cucumber_leaf_spot_virus	TOMB	Cucumber_leaf_spot_virus	NC_007816	TOMB_Cucumber_leaf_spot_virus_orfreplicase	TOMB_Cucumber_leaf_spot_virus
TOMB_Red_clover_necrotic_mosaic_virus	TOMB	Red_clover_necrotic_mosaic_virus	NC_003756	TOMB_Red_clover_necrotic_mosaic_virus_segment_1_orf27kDa	TOMB_Red_clover_necrotic_mosaic_virus_segment_1
TOMB_Red_clover_necrotic_mosaic_virus	TOMB	Red_clover_necrotic_mosaic_virus	NC_003756	TOMB_Red_clover_necrotic_mosaic_virus_segment_1_orf57kDa	TOMB_Red_clover_necrotic_mosaic_virus_segment_1
TOMB_Red_clover_necrotic_mosaic_virus	TOMB	Red_clover_necrotic_mosaic_virus	NC_003756	TOMB_Red_clover_necrotic_mosaic_virus_segment_1_orfcoat	TOMB_Red_clover_necrotic_mosaic_virus_segment_1
TOMB_Red_clover_necrotic_mosaic_virus	TOMB	Red_clover_necrotic_mosaic_virus	NC_003756	TOMB_Red_clover_necrotic_mosaic_virus_segment_1_orfreplicase1	TOMB_Red_clover_necrotic_mosaic_virus_segment_1
TOMB_Red_clover_necrotic_mosaic_virus	TOMB	Red_clover_necrotic_mosaic_virus	NC_003756	TOMB_Red_clover_necrotic_mosaic_virus_segment_1_orfreplicase2	TOMB_Red_clover_necrotic_mosaic_virus_segment_1
TOMB_Red_clover_necrotic_mosaic_virus	TOMB	Red_clover_necrotic_mosaic_virus	NC_003775	TOMB_Red_clover_necrotic_mosaic_virus_segment_2_orfmovement	TOMB_Red_clover_necrotic_mosaic_virus_segment_2
TOMB_Turnip_crinkle_virus_isolate_Helmstedt_EPV_18_002	TOMB	TOMB_Turnip_crinkle_virus_isolate_Helmstedt_EPV_18_002	MK301398	TOMB_Turnip_crinkle_virus_isolate_Helmstedt_EPV_18_002_orfcoat	TOMB_Turnip_crinkle_virus_isolate_Helmstedt_EPV_18_002
TOMB_Turnip_crinkle_virus_isolate_Helmstedt_EPV_18_002	TOMB	TOMB_Turnip_crinkle_virus_isolate_Helmstedt_EPV_18_002	MK301398	TOMB_Turnip_crinkle_virus_isolate_Helmstedt_EPV_18_002_orfp8movement	TOMB_Turnip_crinkle_virus_isolate_Helmstedt_EPV_18_002
TOMB_Turnip_crinkle_virus_isolate_Helmstedt_EPV_18_002	TOMB	TOMB_Turnip_crinkle_virus_isolate_Helmstedt_EPV_18_002	MK301398	TOMB_Turnip_crinkle_virus_isolate_Helmstedt_EPV_18_002_orfp9movement	TOMB_Turnip_crinkle_virus_isolate_Helmstedt_EPV_18_002
TOMB_Turnip_crinkle_virus_isolate_Helmstedt_EPV_18_002	TOMB	TOMB_Turnip_crinkle_virus_isolate_Helmstedt_EPV_18_002	MK301398	TOMB_Turnip_crinkle_virus_isolate_Helmstedt_EPV_18_002_orfp28	TOMB_Turnip_crinkle_virus_isolate_Helmstedt_EPV_18_002
TOMB_Turnip_crinkle_virus_isolate_Helmstedt_EPV_18_002	TOMB	TOMB_Turnip_crinkle_virus_isolate_Helmstedt_EPV_18_002	MK301398	TOMB_Turnip_crinkle_virus_isolate_Helmstedt_EPV_18_002_orfreplicase	TOMB_Turnip_crinkle_virus_isolate_Helmstedt_EPV_18_002

## Sheet: Clade Acronym Definitions
Supplementary Table 1: Flaviviridae sequence metadata including clade designations and GenBank nucleotide accession numbers.
clade_acronym	definition
FJAF	Clade Orthoflavivirus-Jingmenvirus; aquatic flaviviruses
FJFL	Clade Orthoflavivirus-Jingmenvirus; flavi-like viruses, i.e., tamanaviruses and related viruses
FJIS	Clade Orthoflavivirus-Jingmenvirus; insect-specific orthoflaviviruses
FJJI	Clade Orthoflavivirus-Jingmenvirus; jingmenviruses
FJMB	Clade Orthoflavivirus-Jingmenvirus; mosquito-borne orthoflaviviruses
FJNV	Clade Orthoflavivirus-Jingmenvirus; no known vector orthoflaviviruses
FJTB	Clade Orthoflavivirus-Jingmenvirus; tick-borne orthoflaviviruses
FJUN	Clade Orthoflavivirus-Jingmenvirus; unclassfied / unstable orthoflaviviruses
HPHV	Clade Hepacivirus-Pegivirus; Hepacivirus
HPPV	Clade Hepacivirus-Pegivirus; Pegivirus
HPUN	Clade Hepacivirus-Pegivirus; unclassfied / unstable hepaci-, pegi- viruses
PLLG	Clade Pestivirus-Large Genome Flavivirus; Large Genome Flavivirus
PLPV	Clade Pestivirus-Large Genome Flavivirus; Pestivirus
PLUN	Clade Pestivirus-Large Genome Flavivirus; unclassfied / unstable Pesti-, Large Genome Flavi- virus
TOMB	Clade Outgroup, Tombusviridae
