# Supplementary material for: Mapping glycoprotein structure reveals Flaviviridae evolutionary history
Source: Nature. 2024 Sep 4;633(8030):695–703. doi: 10.1038/s41586-024-07899-8 (PMC11410658; doi:10.1038/s41586-024-07899-8)
Supplement: Supplementary file 4 — Combination of sequence alignment, quality trimming methods, and amino acid substitution models used to infer the NS5b phylogenies. [file 41586_2024_7899_MOESM4_ESM.xlsx]

## Sheet: PhylogenySummaryTable
Table S2: Combination of sequence alignment, quality trimming methods, and amino acid substitution models used to infer the NS5b phylogenies
treefile	aligner	trimAl_consenus_threshold	trimAl_gap_threshold	alignment_length	min_sequence_length	max_sequence_length	perc_identical_sites	perc_pairwise_ident	tree
flaviviridae_ns5_trimmed_cons2.5_gt0.7_ClustalOmega_20230630	Clustal Omega	2.5	0.7	361	261	359	0.019	0.248	1
flaviviridae_ns5_trimmed_cons2.5_gt0.7_MAFFT_20230630	MAFFT	2.5	0.7	477	364	477	0.015	0.25	2
flaviviridae_ns5_trimmed_cons2.5_gt0.7_MUSCLE_20230630	MUSCLE	2.5	0.7	509	377	508	0.014	0.237	3
flaviviridae_ns5_trimmed_cons2.5_gt0.8_ClustalOmega_20230630	Clustal Omega	2.5	0.8	338	256	338	0.021	0.25	4
flaviviridae_ns5_trimmed_cons2.5_gt0.8_MAFFT_20230630	MAFFT	2.5	0.8	447	359	447	0.016	0.258	5
flaviviridae_ns5_trimmed_cons2.5_gt0.8_MUSCLE_20230630	MUSCLE	2.5	0.8	496	372	496	0.014	0.24	6
flaviviridae_ns5_trimmed_cons2.5_gt0.9_ClustalOmega_20230630	Clustal Omega	2.5	0.9	299	239	299	0.023	0.264	7
flaviviridae_ns5_trimmed_cons2.5_gt0.9_MAFFT_20230630	MAFFT	2.5	0.9	419	345	419	0.017	0.265	8
flaviviridae_ns5_trimmed_cons2.5_gt0.9_MUSCLE_20230630	MUSCLE	2.5	0.9	424	350	424	0.017	0.257	9
flaviviridae_ns5_trimmed_cons5_gt0.7_ClustalOmega_20230630	Clustal Omega	5	0.7	361	261	359	0.019	0.248	10
flaviviridae_ns5_trimmed_cons5_gt0.7_MAFFT_20230630	MAFFT	5	0.7	477	364	477	0.015	0.25	11
flaviviridae_ns5_trimmed_cons5_gt0.7_MUSCLE_20230630	MUSCLE	5	0.7	509	377	508	0.014	0.237	12
flaviviridae_ns5_trimmed_cons5_gt0.8_ClustalOmega_20230630	Clustal Omega	5	0.8	338	256	338	0.021	0.25	13
flaviviridae_ns5_trimmed_cons5_gt0.8_MAFFT_20230630	MAFFT	5	0.8	447	359	447	0.016	0.258	14
flaviviridae_ns5_trimmed_cons5_gt0.8_MUSCLE_20230630	MUSCLE	5	0.8	496	372	496	0.014	0.24	15
flaviviridae_ns5_trimmed_cons5_gt0.9_ClustalOmega_20230630	Clustal Omega	5	0.9	299	239	299	0.023	0.264	16
flaviviridae_ns5_trimmed_cons5_gt0.9_MAFFT_20230630	MAFFT	5	0.9	419	345	419	0.017	0.265	17
flaviviridae_ns5_trimmed_cons5_gt0.9_MUSCLE_20230630	MUSCLE	5	0.9	424	350	424	0.017	0.257	18
flaviviridae_ns5_trimmed_cons7.5_gt0.7_ClustalOmega_20230630	Clustal Omega	7.5	0.7	361	261	359	0.019	0.248	19
flaviviridae_ns5_trimmed_cons7.5_gt0.7_MAFFT_20230630	MAFFT	7.5	0.7	477	364	477	0.015	0.25	20
flaviviridae_ns5_trimmed_cons7.5_gt0.7_MUSCLE_20230630	MUSCLE	7.5	0.7	581	400	572	0.012	0.223	21
flaviviridae_ns5_trimmed_cons7.5_gt0.8_ClustalOmega_20230630	Clustal Omega	7.5	0.8	338	256	338	0.021	0.25	22
flaviviridae_ns5_trimmed_cons7.5_gt0.8_MAFFT_20230630	MAFFT	7.5	0.8	447	359	447	0.016	0.258	23
flaviviridae_ns5_trimmed_cons7.5_gt0.8_MUSCLE_20230630	MUSCLE	7.5	0.8	581	400	572	0.012	0.223	24
flaviviridae_ns5_trimmed_cons7.5_gt0.9_ClustalOmega_20230630	Clustal Omega	7.5	0.9	299	239	299	0.023	0.264	25
flaviviridae_ns5_trimmed_cons7.5_gt0.9_MAFFT_20230630	MAFFT	7.5	0.9	419	345	419	0.017	0.265	26
flaviviridae_ns5_trimmed_cons7.5_gt0.9_MUSCLE_20230630	MUSCLE	7.5	0.9	581	400	572	0.012	0.223	27
flaviviridae_ns5_trimmed_cons10_gt0.7_ClustalOmega_20230630	Clustal Omega	10	0.7	380	265	378	0.018	0.248	28
flaviviridae_ns5_trimmed_cons10_gt0.7_MAFFT_20230630	MAFFT	10	0.7	488	368	487	0.014	0.247	29
flaviviridae_ns5_trimmed_cons10_gt0.7_MUSCLE_20230630	MUSCLE	10	0.7	774	409	665	0.009	0.198	30
flaviviridae_ns5_trimmed_cons10_gt0.8_ClustalOmega_20230630	Clustal Omega	10	0.8	380	265	378	0.018	0.248	31
flaviviridae_ns5_trimmed_cons10_gt0.8_MAFFT_20230630	MAFFT	10	0.8	488	368	487	0.014	0.247	32
flaviviridae_ns5_trimmed_cons10_gt0.8_MUSCLE_20230630	MUSCLE	10	0.8	774	409	665	0.009	0.198	33
flaviviridae_ns5_trimmed_cons10_gt0.9_ClustalOmega_20230630	Clustal Omega	10	0.9	380	265	378	0.018	0.248	34
flaviviridae_ns5_trimmed_cons10_gt0.9_MAFFT_20230630	MAFFT	10	0.9	488	368	487	0.014	0.247	35
flaviviridae_ns5_trimmed_cons10_gt0.9_MUSCLE_20230630	MUSCLE	10	0.9	774	409	665	0.009	0.198	36
flaviviridae_ns5_trimmed_cons12.5_gt0.7_ClustalOmega_20230630	Clustal Omega	12.5	0.7	475	271	471	0.015	0.237	37
flaviviridae_ns5_trimmed_cons12.5_gt0.7_MAFFT_20230630	MAFFT	12.5	0.7	610	403	579	0.011	0.22	38
flaviviridae_ns5_trimmed_cons12.5_gt0.7_MUSCLE_20230630	MUSCLE	12.5	0.7	968	412	841	0.007	0.186	39
flaviviridae_ns5_trimmed_cons12.5_gt0.8_ClustalOmega_20230630	Clustal Omega	12.5	0.8	475	271	471	0.015	0.237	40
flaviviridae_ns5_trimmed_cons12.5_gt0.8_MAFFT_20230630	MAFFT	12.5	0.8	610	403	579	0.011	0.22	41
flaviviridae_ns5_trimmed_cons12.5_gt0.8_MUSCLE_20230630	MUSCLE	12.5	0.8	968	412	841	0.007	0.186	42
flaviviridae_ns5_trimmed_cons12.5_gt0.9_ClustalOmega_20230630	Clustal Omega	12.5	0.9	475	271	471	0.015	0.237	43
flaviviridae_ns5_trimmed_cons12.5_gt0.9_MAFFT_20230630	MAFFT	12.5	0.9	610	403	579	0.011	0.22	44
flaviviridae_ns5_trimmed_cons12.5_gt0.9_MUSCLE_20230630	MUSCLE	12.5	0.9	968	412	841	0.007	0.186	45
flaviviridae_ns5_trimmed_cons15_gt0.7_ClustalOmega_20230630	Clustal Omega	15	0.7	570	286	519	0.012	0.219	46
flaviviridae_ns5_trimmed_cons15_gt0.7_MAFFT_20230630	MAFFT	15	0.7	732	408	646	0.01	0.204	47
flaviviridae_ns5_trimmed_cons15_gt0.7_MUSCLE_20230630	MUSCLE	15	0.7	1161	412	1027	0.006	0.179	48
flaviviridae_ns5_trimmed_cons15_gt0.8_ClustalOmega_20230630	Clustal Omega	15	0.8	570	286	519	0.012	0.219	49
flaviviridae_ns5_trimmed_cons15_gt0.8_MAFFT_20230630	MAFFT	15	0.8	732	408	646	0.01	0.204	50
flaviviridae_ns5_trimmed_cons15_gt0.8_MUSCLE_20230630	MUSCLE	15	0.8	1161	412	1027	0.006	0.179	51
flaviviridae_ns5_trimmed_cons15_gt0.9_ClustalOmega_20230630	Clustal Omega	15	0.9	570	286	519	0.012	0.219	52
flaviviridae_ns5_trimmed_cons15_gt0.9_MAFFT_20230630	MAFFT	15	0.9	732	408	646	0.01	0.204	53
flaviviridae_ns5_trimmed_cons15_gt0.9_MUSCLE_20230630	MUSCLE	15	0.9	1161	412	1027	0.006	0.179	54
flaviviridae_ns5_trimmed_cons17.5_gt0.7_ClustalOmega_20230630	Clustal Omega	17.5	0.7	664	288	583	0.011	0.208	55
flaviviridae_ns5_trimmed_cons17.5_gt0.7_MAFFT_20230630	MAFFT	17.5	0.7	854	411	729	0.008	0.195	56
flaviviridae_ns5_trimmed_cons17.5_gt0.7_MUSCLE_20230630	MUSCLE	17.5	0.7	1355	412	1101	0.005	0.175	57
flaviviridae_ns5_trimmed_cons17.5_gt0.8_ClustalOmega_20230630	Clustal Omega	17.5	0.8	664	288	583	0.011	0.208	58
flaviviridae_ns5_trimmed_cons17.5_gt0.8_MAFFT_20230630	MAFFT	17.5	0.8	854	411	729	0.008	0.195	59
flaviviridae_ns5_trimmed_cons17.5_gt0.8_MUSCLE_20230630	MUSCLE	17.5	0.8	1355	412	1101	0.005	0.175	60
flaviviridae_ns5_trimmed_cons17.5_gt0.9_ClustalOmega_20230630	Clustal Omega	17.5	0.9	664	288	583	0.011	0.208	61
flaviviridae_ns5_trimmed_cons17.5_gt0.9_MAFFT_20230630	MAFFT	17.5	0.9	854	411	729	0.008	0.195	62
flaviviridae_ns5_trimmed_cons17.5_gt0.9_MUSCLE_20230630	MUSCLE	17.5	0.9	1355	412	1101	0.005	0.175	63
flaviviridae_ns5_trimmed_cons20_gt0.7_ClustalOmega_20230630	Clustal Omega	20	0.7	759	323	659	0.009	0.186	64
flaviviridae_ns5_trimmed_cons20_gt0.7_MAFFT_20230630	MAFFT	20	0.7	976	411	842	0.007	0.189	65
flaviviridae_ns5_trimmed_cons20_gt0.7_MUSCLE_20230630	MUSCLE	20	0.7	1549	412	1133	0.005	0.173	66
flaviviridae_ns5_trimmed_cons20_gt0.8_ClustalOmega_20230630	Clustal Omega	20	0.8	759	323	659	0.009	0.186	67
flaviviridae_ns5_trimmed_cons20_gt0.8_MAFFT_20230630	MAFFT	20	0.8	976	411	842	0.007	0.189	68
flaviviridae_ns5_trimmed_cons20_gt0.8_MUSCLE_20230630	MUSCLE	20	0.8	1549	412	1133	0.005	0.173	69
flaviviridae_ns5_trimmed_cons20_gt0.9_ClustalOmega_20230630	Clustal Omega	20	0.9	759	323	659	0.009	0.186	70
flaviviridae_ns5_trimmed_cons20_gt0.9_MAFFT_20230630	MAFFT	20	0.9	976	411	842	0.007	0.189	71
flaviviridae_ns5_trimmed_cons20_gt0.9_MUSCLE_20230630	MUSCLE	20	0.9	1549	412	1133	0.005	0.173	72
flaviviridae_ns5_trimmed_gappyout_ClustalOmega_20230630	Clustal Omega	gappyout	gappyout	285	236	285	0.025	0.269	73
flaviviridae_ns5_trimmed_gappyout_MAFFT_20230630	MAFFT	gappyout	gappyout	358	312	358	0.02	0.274	74
flaviviridae_ns5_trimmed_gappyout_MUSCLE_20230630	MUSCLE	gappyout	gappyout	548	400	544	0.013	0.229	75
flaviviridae_ns5_untrimmed_ClustalOmega_20230630	Clustal Omega	untrimmed	untrimmed	3797	412	1603	0.004	0.169	76
flaviviridae_ns5_untrimmed_MAFFT_20230630	MAFFT	untrimmed	untrimmed	4879	412	1603	0.001	0.167	77
flaviviridae_ns5_untrimmed_MUSCLE_20230630	MUSCLE	untrimmed	untrimmed	7743	412	1603	0.001	0.163	78
