# Supplementary material for: Mapping glycoprotein structure reveals Flaviviridae evolutionary history
Source: Nature. 2024 Sep 4;633(8030):695–703. doi: 10.1038/s41586-024-07899-8 (PMC11410658; doi:10.1038/s41586-024-07899-8)
Supplement: Supplementary file 5 — Flaviviridae host association and vector status metadata related to Fig. 2c. [file 41586_2024_7899_MOESM5_ESM.xlsx]

## Sheet: Supplementary_table_3
Table S3. Flaviviridae host association and vector status metadata related to Fig. 2C
tree_tip_label	accession	group	vectored	vector_lit_source	vector_comment	is_ncbi	host	id	kingdom_name	kingdom_id	phylum_name	phylum_id	class_name	class_id	order_name	order_id	family_name	family_id	genus_name	genus_id	species_name	species_id
FJAF_Cnidaria_flavivirus	OX394137	invertebrate	no	NA	NA	yes	Eunicea flexuosa	437162	Metazoa	33208	Cnidaria	6073	Anthozoa	6101	Malacalcyonacea	3028843	Plexauridae	44191	Eunicea	86557	Eunicea flexuosa	437162
FJAF_Crangon_crangon_flavivirus	MK473878	invertebrate	no	NA	NA	yes	Crangon crangon	491138	Metazoa	33208	Arthropoda	6656	Malacostraca	6681	Decapoda	6683	Crangonidae	98081	Crangon	98082	Crangon crangon	491138
FJAF_Gammarus_chevreuxi_flavivirus_isolate_100_1	MK473877	invertebrate	no	NA	NA	yes	Gammarus chevreuxi	732109	Metazoa	33208	Arthropoda	6656	Malacostraca	6681	Amphipoda	6821	Gammaridae	36939	Gammarus	45625	Gammarus chevreuxi	732109
FJAF_Gammarus_pulex_flavivirus_isolate_GPCM	MK473881	invertebrate	no	NA	NA	yes	Gammarus pulex	52641	Metazoa	33208	Arthropoda	6656	Malacostraca	6681	Amphipoda	6821	Gammaridae	36939	Gammarus	45625	Gammarus pulex	52641
FJAF_Harrimaniidae_flavivirus	OX394149	invertebrate	no	NA	NA	yes	Harrimaniidae	10221	Metazoa	33208	Hemichordata	10219	Enteropneusta	10220	NA	NA	Harrimaniidae	10221	NA	NA	NA	NA
FJAF_Photeros_flavivirus	OX394156	invertebrate	no	NA	NA	yes	Photeros	2666291	Metazoa	33208	Arthropoda	6656	Ostracoda	6670	Myodocopida	84322	Cypridinidae	6672	Photeros	2666291	NA	NA
FJAF_Sea_firefly_flavivirus	OX394161	invertebrate	no	NA	NA	yes	Vargula hilgendorfii	6674	Metazoa	33208	Arthropoda	6656	Ostracoda	6670	Myodocopida	84322	Cypridinidae	6672	Vargula	6673	Vargula hilgendorfii	6674
FJFL_African_cichlid_flavi_like_virus	OX394152	vertebrate	no	NA	NA	yes	Cyprichromis microlepidotus	309879	Metazoa	33208	Chordata	7711	Actinopteri	186623	Cichliformes	1489911	Cichlidae	8113	Cyprichromis	51790	Cyprichromis microlepidotus	309879
FJFL_Chowder_bay_tunicate_associated_flavi_like_virus	OX394159	invertebrate	no	NA	NA	yes	Botrylloides leachii	62808	Metazoa	33208	Chordata	7711	Ascidiacea	7713	Stolidobranchia	7720	Styelidae	7721	Botrylloides	62806	Botrylloides leachii	62808
FJFL_Cyclopterus_lumpus_virus_isolate_R170217-6L	MF776369	vertebrate	no	NA	NA	yes	Cyclopterus lumpus	8103	Metazoa	33208	Chordata	7711	Actinopteri	186623	Perciformes	8111	Cyclopteridae	8101	Cyclopterus	8102	Cyclopterus lumpus	8103
FJFL_Embiopteran_flavi-related_virus_isolate_OKIAV324	MW208759	invertebrate	no	NA	NA	yes	Antipaluria urichi	270842	Metazoa	33208	Arthropoda	6656	Insecta	50557	Embioptera	50657	Clothodidae	178284	Antipaluria	270841	Antipaluria urichi	270842
FJFL_Flavivirus_sp._isolate_sequence_91	MT949664	invertebrate	no	NA	NA	yes	Apostichopus californicus	2032702	Metazoa	33208	Echinodermata	7586	Holothuroidea	7705	Aspidochirotida	7682	Stichopodidae	7687	Apostichopus	307971	Apostichopus californicus	2032702
FJFL_Salmon_flavivirus_strain_Davis_UGA	MT075326	vertebrate	no	NA	NA	yes	Oncorhynchus tshawytscha	74940	Metazoa	33208	Chordata	7711	Actinopteri	186623	Salmoniformes	8006	Salmonidae	8015	Oncorhynchus	8016	Oncorhynchus tshawytscha	74940
FJFL_Southern_pygmy_squid_flavivirus_isolate_201405	MK473875	invertebrate	no	NA	NA	yes	Idiosepius notoides	66914	Metazoa	33208	Mollusca	6447	Cephalopoda	6605	NA	NA	Idiosepiidae	55279	Xipholeptos	2856067	Xipholeptos notoides	66914
FJFL_Tamana_bat_virus_isolate_P3_Vero	MZ229974	vertebrate	no	NA	NA	yes	Pteronotus parnellii	59476	Metazoa	33208	Chordata	7711	Mammalia	40674	Chiroptera	9397	Mormoopidae	59445	Pteronotus	59475	Pteronotus parnellii	59476
FJFL_Waxsystermes_virus	MW052131	invertebrate	no	NA	NA	yes	Amitermes	187510	Metazoa	33208	Arthropoda	6656	Insecta	50557	Blattodea	85823	Termitidae	46569	Amitermes	187510	NA	NA
FJFL_Wenzhou_shark_flavivirus_strain_WZSS16343	MG599986	vertebrate	potentially	PMID:¬†31068424, PMID: 29618816	identified in multiple gazami crab and a shark, RNAi supports crab association	yes	Scoliodon macrorhynchos	1053780	Metazoa	33208	Chordata	7711	Chondrichthyes	7777	Carcharhiniformes	30483	Carcharhinidae	7805	Scoliodon	7816	Scoliodon macrorhynchos	1053780
FJIS_Aedes_flavivirus_AEFVMQ29Bogor2017	LC536088	invertebrate	no	NA	NA	yes	Aedes albopictus	7160	Metazoa	33208	Arthropoda	6656	Insecta	50557	Diptera	7147	Culicidae	7157	Aedes	7158	Aedes albopictus	7160
FJIS_Aedes_flavivirus_strain_AEFV-SPFLD-MO-2011-MP6	KC181923	invertebrate	no	NA	NA	yes	Aedes albopictus	7160	Metazoa	33208	Arthropoda	6656	Insecta	50557	Diptera	7147	Culicidae	7157	Aedes	7158	Aedes albopictus	7160
FJIS_Aedes_flavivirus_strain_Bangkok	KJ741266	invertebrate	no	NA	NA	yes	Aedes albopictus	7160	Metazoa	33208	Arthropoda	6656	Insecta	50557	Diptera	7147	Culicidae	7157	Aedes	7158	Aedes albopictus	7160
FJIS_Anopheles_flavivirus_variant_1	NC_031327	invertebrate	no	NA	NA	yes	Anopheles gambiae	7165	Metazoa	33208	Arthropoda	6656	Insecta	50557	Diptera	7147	Culicidae	7157	Anopheles	7164	Anopheles gambiae	7165
FJIS_Calbertado_virus_isolate_44-13	KX669688	invertebrate	no	NA	NA	yes	Culex tarsalis	7177	Metazoa	33208	Arthropoda	6656	Insecta	50557	Diptera	7147	Culicidae	7157	Culex	7174	Culex tarsalis	7177
FJIS_Calbertado_virus_isolate_CMS001_032_ALCO	MW434106	invertebrate	no	NA	NA	yes	Culex tarsalis	7177	Metazoa	33208	Arthropoda	6656	Insecta	50557	Diptera	7147	Culicidae	7157	Culex	7174	Culex tarsalis	7177
FJIS_Cell_fusing_agent_virus	LR694076	invertebrate	no	NA	NA	yes	Aedes aegypti	7159	Metazoa	33208	Arthropoda	6656	Insecta	50557	Diptera	7147	Culicidae	7157	Aedes	7158	Aedes aegypti	7159
FJIS_Cell_fusing_agent_virus_strain_2	MH237596	invertebrate	no	NA	NA	yes	Aedes aegypti	7159	Metazoa	33208	Arthropoda	6656	Insecta	50557	Diptera	7147	Culicidae	7157	Aedes	7158	Aedes aegypti	7159
FJIS_Culex_Flavi-like_virus_strain_CFVLSan_Francisco	NC_040645	invertebrate	no	NA	NA	yes	Culex	53527	Metazoa	33208	Arthropoda	6656	Insecta	50557	Diptera	7147	Culicidae	7157	Culex	7174	NA	NA
FJIS_Culex_flavivirus	NC_008604	invertebrate	no	NA	NA	yes	Culex	53527	Metazoa	33208	Arthropoda	6656	Insecta	50557	Diptera	7147	Culicidae	7157	Culex	7174	NA	NA
FJIS_Culex_theileri_flavivirus	NC_040682	invertebrate	no	NA	NA	yes	Anopheles vagus	142887	Metazoa	33208	Arthropoda	6656	Insecta	50557	Diptera	7147	Culicidae	7157	Anopheles	7164	Anopheles vagus	142887
FJIS_Culex_theileri_flavivirus_RP-2011	HE574573	invertebrate	no	NA	NA	yes	Culex theileri	561267	Metazoa	33208	Arthropoda	6656	Insecta	50557	Diptera	7147	Culicidae	7157	Culex	7174	Culex theileri	561267
FJIS_Culiseta_flavivirus_strain_502-13	NC_030290	invertebrate	no	NA	NA	yes	Culiseta melanura	329109	Metazoa	33208	Arthropoda	6656	Insecta	50557	Diptera	7147	Culicidae	7157	Culiseta	174825	Culiseta melanura	329109
FJIS_Hanko_virus	NC_030401	invertebrate	no	NA	NA	yes	mosquito	186751	Metazoa	33208	Arthropoda	6656	Insecta	50557	Diptera	7147	Culicidae	7157	Anopheles	7164	Anopheles moucheti	186751
FJIS_Kamiti_River_virus	NC_005064	invertebrate	no	NA	NA	yes	Aedes aegypti	7159	Metazoa	33208	Arthropoda	6656	Insecta	50557	Diptera	7147	Culicidae	7157	Aedes	7158	Aedes aegypti	7159
FJIS_Karumba_virus_isolate_KRBV_Kim1	MF352615	invertebrate	no	NA	NA	yes	Anopheles meraukensis	59157	Metazoa	33208	Arthropoda	6656	Insecta	50557	Diptera	7147	Culicidae	7157	Anopheles	7164	Anopheles meraukensis	59157
FJIS_Kilpisjarvi_flavivirus_isolate_FINL-201890	ON949931	invertebrate	no	NA	NA	yes	Ochlerotatus hexodontus	767797	Metazoa	33208	Arthropoda	6656	Insecta	50557	Diptera	7147	Culicidae	7157	Ochlerotatus	190765	Ochlerotatus hexodontus	767797
FJIS_Mac_Peak_virus_isolate_McPV_150840	NC_035187	invertebrate	no	NA	NA	yes	Anopheles farauti	69004	Metazoa	33208	Arthropoda	6656	Insecta	50557	Diptera	7147	Culicidae	7157	Anopheles	7164	Anopheles farauti	69004
FJIS_Mansonia_flavivirus_bvmq18-1	LC567153	invertebrate	no	NA	NA	yes	Mansonia	308734	Metazoa	33208	Arthropoda	6656	Insecta	50557	Diptera	7147	Culicidae	7157	Mansonia	149459	NA	NA
FJIS_Menghai_flavivirus_isolate_MHAedFV1	NC_034204	invertebrate	no	NA	NA	yes	mosquito	186751	Metazoa	33208	Arthropoda	6656	Insecta	50557	Diptera	7147	Culicidae	7157	Anopheles	7164	Anopheles moucheti	186751
FJIS_Mercadeo_virus_isolate_ER-M10	NC_027819	invertebrate	no	NA	NA	yes	Culex sp.	2912049	Metazoa	33208	Arthropoda	6656	Insecta	50557	Diptera	7147	Culicidae	7157	Culex	7174	Culex sp.	2912049
FJIS_Mosquito_flavivirus_isolate_LSFlaviV-A20-09	NC_021069	invertebrate	no	NA	NA	yes	Culex tritaeniorhynchus	7178	Metazoa	33208	Arthropoda	6656	Insecta	50557	Diptera	7147	Culicidae	7157	Culex	7174	Culex tritaeniorhynchus	7178
FJIS_Mosquito_flavivirus_YDFVOct2013	AB981186	invertebrate	no	NA	NA	yes	Culex	53527	Metazoa	33208	Arthropoda	6656	Insecta	50557	Diptera	7147	Culicidae	7157	Culex	7174	NA	NA
FJIS_Nakiwogo_virus_strain_Uganda08	NC_030400	invertebrate	no	NA	NA	yes	Mansonia africana	667564	Metazoa	33208	Arthropoda	6656	Insecta	50557	Diptera	7147	Culicidae	7157	Mansonia	149459	Mansonia africana	667564
FJIS_Nienokoue_virus_isolate_B51CI2004	NC_024299	invertebrate	no	NA	NA	yes	Culex sp.	2912049	Metazoa	33208	Arthropoda	6656	Insecta	50557	Diptera	7147	Culicidae	7157	Culex	7174	Culex sp.	2912049
FJIS_Ochlerotatus_caspius_flavivirus_isolate_1608	NC_034242	invertebrate	no	NA	NA	yes	Ochlerotatus caspius	120870	Metazoa	33208	Arthropoda	6656	Insecta	50557	Diptera	7147	Culicidae	7157	Ochlerotatus	190765	Ochlerotatus caspius	120870
FJIS_Ochlerotatus_scapularis_flavivirus_bvmq18-25	LC567152	invertebrate	no	NA	NA	yes	Ochlerotatus sp.	2792002	Metazoa	33208	Arthropoda	6656	Insecta	50557	Diptera	7147	Culicidae	7157	Ochlerotatus	190765	Ochlerotatus sp.	2792002
FJIS_Palm_Creek_virus_isolate_56	NC_033694	invertebrate	no	NA	NA	yes	Coquillettidia xanthogaster	569586	Metazoa	33208	Arthropoda	6656	Insecta	50557	Diptera	7147	Culicidae	7157	Coquillettidia	329110	Coquillettidia xanthogaster	569586
FJIS_Parramatta_River_virus_isolate_92-B115745	NC_027817	invertebrate	no	NA	NA	yes	Aedes vigilax	569589	Metazoa	33208	Arthropoda	6656	Insecta	50557	Diptera	7147	Culicidae	7157	Ochlerotatus	190765	Ochlerotatus vigilax	569589
FJIS_Quang_Binh_virus	NC_012671	invertebrate	no	NA	NA	yes	Culex tritaeniorhynchus	7178	Metazoa	33208	Arthropoda	6656	Insecta	50557	Diptera	7147	Culicidae	7157	Culex	7174	Culex tritaeniorhynchus	7178
FJIS_Quang_Binh_virus_isolate_JM17156China2017	MH827524	invertebrate	no	NA	NA	yes	Mosquito	186751	Metazoa	33208	Arthropoda	6656	Insecta	50557	Diptera	7147	Culicidae	7157	Anopheles	7164	Anopheles moucheti	186751
FJIS_Sabethes_flavivirus_isolate_Ms42	MH899446	invertebrate	no	NA	NA	yes	Sabethes belisarioi	464956	Metazoa	33208	Arthropoda	6656	Insecta	50557	Diptera	7147	Culicidae	7157	Sabethes	53551	Sabethes belisarioi	464956
FJIS_Tabanus_rufidens_flavivirus_18HF18	LC540441	invertebrate	no	NA	NA	yes	Tabanus rufidens	2734866	Metazoa	33208	Arthropoda	6656	Insecta	50557	Diptera	7147	Tabanidae	7205	Tabanus	7206	Tabanus rufidens	2734866
FJIS_Tafomo_virus_strain_TVB22-CI-2004	MZ202252	invertebrate	no	NA	NA	yes	Culex	53527	Metazoa	33208	Arthropoda	6656	Insecta	50557	Diptera	7147	Culicidae	7157	Culex	7174	NA	NA
FJIS_Xishuangbanna_aedes_flavivirus	NC_034017	invertebrate	no	NA	NA	yes	Aedes albopictus	7160	Metazoa	33208	Arthropoda	6656	Insecta	50557	Diptera	7147	Culicidae	7157	Aedes	7158	Aedes albopictus	7160
FJJI_Alongshan_virus_strain_Miass519	MN648774	invertebrate	yes	PMID:¬†31141633	NA	yes	Ixodes persulcatus	34615	Metazoa	33208	Arthropoda	6656	Arachnida	6854	Ixodida	6935	Ixodidae	6939	Ixodes	6944	Ixodes persulcatus	34615
FJJI_Dipteran_jingmen-related_virus_isolate_OKIAV332	MW314686	invertebrate	no	NA	NA	yes	Clogmia albipunctata	85120	Metazoa	33208	Arthropoda	6656	Insecta	50557	Diptera	7147	Psychodidae	7197	Clogmia	85119	Clogmia albipunctata	85120
FJJI_Guaico_Culex_virus_isolate_LO35	KM461666	invertebrate	no	NA	NA	yes	Culex coronator	526217	Metazoa	33208	Arthropoda	6656	Insecta	50557	Diptera	7147	Culicidae	7157	Culex	7174	Culex coronator	526217
FJJI_Guangdong_Jingmen-like_virus_isolate_118R-174486	MW896893	NA	no	NA	NA	yes	unknown	32644	NA	NA	NA	NA	NA	NA	NA	NA	NA	NA	NA	NA	unidentified	32644
FJJI_Hainan_jingmen-like_virus_isolate_s99-976258	MW896920	NA	no	NA	NA	yes	unknown	32644	NA	NA	NA	NA	NA	NA	NA	NA	NA	NA	NA	NA	unidentified	32644
FJJI_Heilongjiang_tick_virus_isolate_HLJ41	MK721860	invertebrate	potentially	PMID:¬†31003930	near identical to the jingmen strain Amblyomma virus that was identified in patients in china within the tick/mammal jingmen clade, very close to jingmen tick virus which there is some evidence for being vectored	yes	Haemaphysalis concinna	523089	Metazoa	33208	Arthropoda	6656	Arachnida	6854	Ixodida	6935	Ixodidae	6939	Haemaphysalis	34622	Haemaphysalis concinna	523089
FJJI_Inopus_flavus_jingmenvirus_1_isolate_IFJV1	OM869459	invertebrate	no	NA	NA	yes	Inopus flavus	2852095	Metazoa	33208	Arthropoda	6656	Insecta	50557	Diptera	7147	Stratiomyidae	34687	Inopus	1572557	Inopus flavus	2852095
FJJI_Jingmen_tick_virus_isolate_JMTVPteropus_lyleiCambodia	MN095531	vertebrate	potentially	PMID:¬†31694898¬†	labelled as potential as they fall between two jingmen strains, alongshan and amblyomma virus (which looks to be collapsed into Heilongjiang in clustering) which both have good evidence for being arboviruses, PMID:¬†31141633, PMID: 31003930	yes	Pteropus lylei	166054	Metazoa	33208	Chordata	7711	Mammalia	40674	Chiroptera	9397	Pteropodidae	9398	Pteropus	9401	Pteropus lylei	166054
FJJI_Jingmen_tick_virus_isolate_JMTVRh.microplusAm.variegatumFrench_Antilles	MN095523	invertebrate	potentially	PMID:¬†31694898¬†	labelled as potential as they fall between two jingmen strains, alongshan and amblyomma virus (which looks to be collapsed into Heilongjiang in clustering) which both have good evidence for being arboviruses, PMID:¬†31141633, PMID: 31003930	yes	Rhipicephalus microplus	6941	Metazoa	33208	Arthropoda	6656	Arachnida	6854	Ixodida	6935	Ixodidae	6939	Rhipicephalus	34630	Rhipicephalus microplus	6941
FJJI_Jingmen_tick_virus_isolate_JTMV_1	MH155892	invertebrate	potentially	PMID:¬†30397237	no CPE on vert cell lines but JMTV is difficult according to previous reports, labelled as potential as they fall between two jingmen strains, alongshan and amblyomma virus (which looks to be collapsed into Heilongjiang in clustering) which both have good evidence for being arboviruses, PMID:¬†31141633, PMID: 31003930	yes	Rhipicephalus microplus	6941	Metazoa	33208	Arthropoda	6656	Arachnida	6854	Ixodida	6935	Ixodidae	6939	Rhipicephalus	34630	Rhipicephalus microplus	6941
FJJI_Jingmen_tick_virus_isolate_JTMV_3	MH155896	invertebrate	potentially	PMID:¬†30397237	no CPE on vert cell lines but JMTV is difficult according to previous reports labelled as potential as they fall between two jingmen strains, alongshan and amblyomma virus (which looks to be collapsed into Heilongjiang in clustering) which both have good evidence for being arboviruses, PMID:¬†31141633, PMID: 31003930	yes	Rhipicephalus microplus	6941	Metazoa	33208	Arthropoda	6656	Arachnida	6854	Ixodida	6935	Ixodidae	6939	Rhipicephalus	34630	Rhipicephalus microplus	6941
FJJI_Jingmen_Tick_Virus_isolate_SY84	NC_024113	invertebrate	potentially	PMID:¬†24753611	evidence for viral replication in mosquito and mammalian cell lines, labelled as potential as they fall between two jingmen strains, alongshan and amblyomma virus (which looks to be collapsed into Heilongjiang in clustering) which both have good evidence for being arboviruses, PMID:¬†31141633, PMID: 31003930	yes	Rhipicephalus microplus	6941	Metazoa	33208	Arthropoda	6656	Arachnida	6854	Ixodida	6935	Ixodidae	6939	Rhipicephalus	34630	Rhipicephalus microplus	6941
FJJI_Jingmen_tick_virus_isolate_TTP-Pool-19	MN025516	invertebrate	potentially	PMID:¬†31320705	labelled as potential as they fall between two jingmen strains, alongshan and amblyomma virus (which looks to be collapsed into Heilongjiang in clustering) which both have good evidence for being arboviruses, PMID:¬†31141633, PMID: 31003930	yes	Rhipicephalus microplus	6941	Metazoa	33208	Arthropoda	6656	Arachnida	6854	Ixodida	6935	Ixodidae	6939	Rhipicephalus	34630	Rhipicephalus microplus	6941
FJJI_Jingmen_tick_virus_isolate_TTP-Pool-3b	MN025512	invertebrate	potentially	PMID:¬†31320705	labelled as potential as they fall between two jingmen strains, alongshan and amblyomma virus (which looks to be collapsed into Heilongjiang in clustering) which both have good evidence for being arboviruses, PMID:¬†31141633, PMID: 31003930	yes	Rhipicephalus microplus	6941	Metazoa	33208	Arthropoda	6656	Arachnida	6854	Ixodida	6935	Ixodidae	6939	Rhipicephalus	34630	Rhipicephalus microplus	6941
FJJI_Jingmen_tick_virus_isolate_WS3	OM459837	invertebrate	potentially	PMID:¬†36167570	labelled as potential as they fall between two jingmen strains, alongshan and amblyomma virus (which looks to be collapsed into Heilongjiang in clustering) which both have good evidence for being arboviruses, PMID:¬†31141633, PMID: 31003930	yes	Amblyomma testudinarium	375577	Metazoa	33208	Arthropoda	6656	Arachnida	6854	Ixodida	6935	Ixodidae	6939	Amblyomma	6942	Amblyomma testudinarium	375577
FJJI_Jingmen_tick_virus_strain_JTVHAHH7	MW721965	invertebrate	potentially	PMID:¬†36167570	labelled as potential as they fall between two jingmen strains, alongshan and amblyomma virus (which looks to be collapsed into Heilongjiang in clustering) which both have good evidence for being arboviruses, PMID:¬†31141633, PMID: 31003930	yes	Rhipicephalus microplus	6941	Metazoa	33208	Arthropoda	6656	Arachnida	6854	Ixodida	6935	Ixodidae	6939	Rhipicephalus	34630	Rhipicephalus microplus	6941
FJJI_Kindia_tick_virus_isolate_KITV20182	MW341210	invertebrate	potentially	https://doi.org/10.1101/2020.04.11.036723	labelled as potential as they fall between two jingmen strains, alongshan and amblyomma virus (which looks to be collapsed into Heilongjiang in clustering) which both have good evidence for being arboviruses, PMID:¬†31141633, PMID: 31003930	yes	Rhipicephalus geigyi	136141	Metazoa	33208	Arthropoda	6656	Arachnida	6854	Ixodida	6935	Ixodidae	6939	Rhipicephalus	34630	Rhipicephalus geigyi	136141
FJJI_Mogiana_tick_virus_isolate_MGTVV411	NC_034222	invertebrate	potentially	PMID:¬†24626302	replication mammalian cells and arthropod cells, No CPE mosquito, tick, or hamster, CPE Vero cells, labelled as potential as they fall between two jingmen strains, alongshan and amblyomma virus (which looks to be collapsed into Heilongjiang in clustering) which both have good evidence for being arboviruses, PMID:¬†31141633, PMID: 31003930	yes	Rhipicephalus microplus	6941	Metazoa	33208	Arthropoda	6656	Arachnida	6854	Ixodida	6935	Ixodidae	6939	Rhipicephalus	34630	Rhipicephalus microplus	6941
FJJI_Mogiana_tick_virus_isolate_Yunnan2016	MT080097	invertebrate	potentially	PMID:¬†32938401	labelled as potential as they fall between two jingmen strains, alongshan and amblyomma virus (which looks to be collapsed into Heilongjiang in clustering) which both have good evidence for being arboviruses, PMID:¬†31141633, PMID: 31003930	yes	Amblyomma testudinarium	375577	Metazoa	33208	Arthropoda	6656	Arachnida	6854	Ixodida	6935	Ixodidae	6939	Amblyomma	6942	Amblyomma testudinarium	375577
FJJI_Mole_Culex_virus_16GH38	LC505052	invertebrate	no	PMID:¬†32012771	NA	yes	Culex	53527	Metazoa	33208	Arthropoda	6656	Insecta	50557	Diptera	7147	Culicidae	7157	Culex	7174	NA	NA
FJJI_Rhipicephalus_associated_flavi-like_virus_isolate_YNTV4	MH814977	invertebrate	potentially	PMID:¬†33400089	labelled as potential as they fall between two jingmen strains, alongshan and amblyomma virus (which looks to be collapsed into Heilongjiang in clustering) which both have good evidence for being arboviruses, PMID:¬†31141633, PMID: 31003930	yes	Rhipicephalus microplus	6941	Metazoa	33208	Arthropoda	6656	Arachnida	6854	Ixodida	6935	Ixodidae	6939	Rhipicephalus	34630	Rhipicephalus microplus	6941
FJJI_Takachi_virus_IM-OI110	LC628196	invertebrate	potentially	PMID:¬†34960816	detected in 2/10 BHK-21 or Vero cell culture supernatants after two blind passages, labelled as potential as it is close to alongshan has good evidence for being arboviruses, PMID:¬†31141633	yes	Haemaphysalis formosensis	1155004	Metazoa	33208	Arthropoda	6656	Arachnida	6854	Ixodida	6935	Ixodidae	6939	Haemaphysalis	34622	Haemaphysalis formosensis	1155004
FJJI_Trichopteran_jingmen-related_virus_isolate_OKIAV337	MW314690	invertebrate	no	NA	NA	yes	Costora delora	177809	Metazoa	33208	Arthropoda	6656	Insecta	50557	Trichoptera	30263	Conoesucidae	177807	Costora	177808	Costora delora	177809
FJJI_Wuhan_aphid_virus_1_strain_WHYC-1	KR902721	invertebrate	no	NA	NA	yes	Hyalopterus pruni	312888	Metazoa	33208	Arthropoda	6656	Insecta	50557	Hemiptera	7524	Aphididae	27482	Hyalopterus	312887	Hyalopterus pruni	312888
FJJI_Wuhan_aphid_virus_2_strain_WHYC-2	KR902725	invertebrate	no	PMID:¬†32841302	has been detected in plants but no further evidence	yes	Hyalopterus pruni	312888	Metazoa	33208	Arthropoda	6656	Insecta	50557	Hemiptera	7524	Aphididae	27482	Hyalopterus	312887	Hyalopterus pruni	312888
FJJI_Wuhan_cricket_virus_strain_WHXS-1	NC_028400	invertebrate	no	NA	NA	yes	Conocephalus	208799	Metazoa	33208	Arthropoda	6656	Insecta	50557	Orthoptera	6993	Tettigoniidae	62784	Conocephalus	208799	NA	NA
FJJI_Wuhan_flea_virus_strain_WHZM	KR902713	invertebrate	no	NA	NA	yes	Ctenocephalides felis	7515	Metazoa	33208	Arthropoda	6656	Insecta	50557	Siphonaptera	7509	Pulicidae	7511	Ctenocephalides	7514	Ctenocephalides felis	7515
FJJI_Yanggou_tick_virus_strain_Erzin14-T20074	MW525322	invertebrate	no	PMID:¬†33799742	replicates in tick cell lines, no evidence of vert, within the broader jingmenvirus clade but a little distinct	yes	Dermacentor nuttalli	1046038	Metazoa	33208	Arthropoda	6656	Arachnida	6854	Ixodida	6935	Ixodidae	6939	Dermacentor	34619	Dermacentor nuttalli	1046038
FJMB_Alfuy_virus_strain_MRM3929	AY898809	invertebrate	yes	PMID: 37208388, PMID:¬†31866981	NA	yes	Culex	53527	Metazoa	33208	Arthropoda	6656	Insecta	50557	Diptera	7147	Culicidae	7157	Culex	7174	NA	NA
FJMB_Aripo_virus_isolate_TR9096	MZ358890	invertebrate	no	PMID:¬†34256244	can enter vertebrate cells results in robust innate immune responses that may influence the transmission and pathogenesis of VIFs.	yes	Psorophora albipes	869069	Metazoa	33208	Arthropoda	6656	Insecta	50557	Diptera	7147	Culicidae	7157	Psorophora	7182	Psorophora albipes	869069
FJMB_Aroa_virus_strain_Macaray_01809	KF917535	vertebrate	potentially	https://wwwn.cdc.gov/arbocat/VirusDetails.aspx?ID=34&SID=5	can't find any literature on this other than arbocat which found this in a sentinnel hamster	yes	Cricetulus aureus	10029	Metazoa	33208	Chordata	7711	Mammalia	40674	Rodentia	9989	Cricetidae	337677	Cricetulus	10028	Cricetulus griseus	10029
FJMB_Bagaza_virus_strain_DakAr_B209	NC_012534	invertebrate	yes	PMID:¬†26338714	NA	yes	mosquito	186751	Metazoa	33208	Arthropoda	6656	Insecta	50557	Diptera	7147	Culicidae	7157	Anopheles	7164	Anopheles moucheti	186751
FJMB_Bainyik_virus_strain_MK7979	KM225264	invertebrate	yes	PMID:¬†25237018, PMID: 23426358, https://wwwn.cdc.gov/Arbocat/VirusDetails.aspx?ID=242&SID=7	strain has encephalitogenic potential in mice (23426358), isolated from various mammals and mosquitos	yes	Aedes	149531	Metazoa	33208	Arthropoda	6656	Insecta	50557	Diptera	7147	Culicidae	7157	Aedes	7158	NA	NA
FJMB_Bamaga_virus_isolate_CY4270	NC_033725	invertebrate	yes	PMID:¬†30356234	high levels of replication in an opossum cell line	yes	Culex sitiens	162998	Metazoa	33208	Arthropoda	6656	Insecta	50557	Diptera	7147	Culicidae	7157	Culex	7174	Culex sitiens	162998
FJMB_Banzi_virus_strain_SAH_336	NC_043110	invertebrate	yes	https://wwwn.cdc.gov/arbocat/VirusDetails.aspx?ID=48&SID=7	NA	yes	Culex	53527	Metazoa	33208	Arthropoda	6656	Insecta	50557	Diptera	7147	Culicidae	7157	Culex	7174	NA	NA
FJMB_Barkedji_virus_zmq17L31	LC497470	invertebrate	no	PMID:¬†32933075	NA	yes	Culex quinquefasciatus	7176	Metazoa	33208	Arthropoda	6656	Insecta	50557	Diptera	7147	Culicidae	7157	Culex	7174	Culex quinquefasciatus	7176
FJMB_Barkedji-like_virus_zmq17M40	LC497469	invertebrate	no	PMID:¬†32933075	NA	yes	Culex annulioris	667566	Metazoa	33208	Arthropoda	6656	Insecta	50557	Diptera	7147	Culicidae	7157	Culex	7174	Culex annulioris	667566
FJMB_Batu_Kawa_virus_isolate_MYR-097	MT762108	vertebrate	potentially	PMID:¬†34151174	found in Malaysian rodent, phylogenetically close to mosquito flaviviruses, no further work to confirm if it replicates in mosquito or tick cell lines	yes	Sundamys muelleri	83761	Metazoa	33208	Chordata	7711	Mammalia	40674	Rodentia	9989	Muridae	10066	Sundamys	83760	Sundamys muelleri	83761
FJMB_Binjari_virus_isolate_BFTA20	MG587038	invertebrate	no	PMID:¬†35891480	NA	yes	Ochlerotatus normanensis	666361	Metazoa	33208	Arthropoda	6656	Insecta	50557	Diptera	7147	Culicidae	7157	Ochlerotatus	190765	Ochlerotatus normanensis	666361
FJMB_Bouboui_virus_strain_DAK_AR_B490	NC_033693	invertebrate	no	https://wwwn.cdc.gov/ArboCAT/VirusDetails.aspx?ID=74&SID=9	phylogenetic position would suggest possible arbovirus but no evidence for this has been found to date.	yes	Aedes	149531	Metazoa	33208	Arthropoda	6656	Insecta	50557	Diptera	7147	Culicidae	7157	Aedes	7158	NA	NA
FJMB_Bussuquara_virus	NC_009026	vertebrate	yes	https://wwwn.cdc.gov/ArboCAT/VirusDetails.aspx?ID=83&SID=5	NA	yes	Cricetulus aureus	10029	Metazoa	33208	Chordata	7711	Mammalia	40674	Rodentia	9989	Cricetidae	337677	Cricetulus	10028	Cricetulus griseus	10029
FJMB_Cacipacore_virus	LN849009	invertebrate	yes	PMID:¬†28954077	NA	yes	Amblyomma cajennense	34607	Metazoa	33208	Arthropoda	6656	Arachnida	6854	Ixodida	6935	Ixodidae	6939	Amblyomma	6942	Amblyomma cajennense	34607
FJMB_Chaoyang_virus	NC_017086	invertebrate	no	PMID:¬†24724298	NA	yes	mosquito	186751	Metazoa	33208	Arthropoda	6656	Insecta	50557	Diptera	7147	Culicidae	7157	Anopheles	7164	Anopheles moucheti	186751
FJMB_Chinese_soft-shelled_turtle_flavivirus_isolate_HZ-2017	MW032264	vertebrate	potentially	NA	no associated paper for this virus yet but from unpublished results I have heard that it causes disease in turtles. No information about vector. It's relatedness to mosquito-borne viruses suggests to me that it could potenially be an arbovirus.	yes	Chinese soft-shelled turtle	13735	Metazoa	33208	Chordata	7711	NA	NA	Testudines	8459	Trionychidae	34907	Pelodiscus	204969	Pelodiscus sinensis	13735
FJMB_Dengue_virus_1	NC_001477	invertebrate	yes	https://wwwn.cdc.gov/arbocat/VirusDetails.aspx?ID=128	NA	yes	Aedes aegypti	7159	Metazoa	33208	Arthropoda	6656	Insecta	50557	Diptera	7147	Culicidae	7157	Aedes	7158	Aedes aegypti	7159
FJMB_Dengue_virus_2	NC_001474	invertebrate	yes	https://wwwn.cdc.gov/arbocat/VirusDetails.aspx?ID=129	NA	yes	Aedes aegypti	7159	Metazoa	33208	Arthropoda	6656	Insecta	50557	Diptera	7147	Culicidae	7157	Aedes	7158	Aedes aegypti	7159
FJMB_Dengue_virus_3	NC_001475	invertebrate	yes	https://wwwn.cdc.gov/arbocat/VirusDetails.aspx?ID=130	NA	yes	Aedes aegypti	7159	Metazoa	33208	Arthropoda	6656	Insecta	50557	Diptera	7147	Culicidae	7157	Aedes	7158	Aedes aegypti	7159
FJMB_Dengue_virus_4	NC_002640	invertebrate	yes	https://wwwn.cdc.gov/arbocat/VirusDetails.aspx?ID=131&SID=14	NA	yes	Aedes aegypti	7159	Metazoa	33208	Arthropoda	6656	Insecta	50557	Diptera	7147	Culicidae	7157	Aedes	7158	Aedes aegypti	7159
FJMB_Donggang_virus	NC_016997	invertebrate	no	NA	NA	yes	Aedes	149531	Metazoa	33208	Arthropoda	6656	Insecta	50557	Diptera	7147	Culicidae	7157	Aedes	7158	NA	NA
FJMB_Edge_Hill_virus_strain_YMP_48	NC_030289	invertebrate	yes	https://wwwn.cdc.gov/Arbocat/VirusDetails.aspx?ID=138&SID=9	NA	yes	Aedes	149531	Metazoa	33208	Arthropoda	6656	Insecta	50557	Diptera	7147	Culicidae	7157	Aedes	7158	NA	NA
FJMB_Entebbe_bat_virus	NC_008718	vertebrate	yes	PMID:¬†26101270, PMID: 6293325	circulates in bats, can replicate in mosquito cells¬†	yes	Chaerephon pumilus	242384	Metazoa	33208	Chordata	7711	Mammalia	40674	Chiroptera	9397	Molossidae	9436	Mops	258862	Mops pumilus	242384
FJMB_Fitzroy_River_Virus_strain_K73884	KM361634	invertebrate	yes	PMID:¬†28726621	cell culture, Fitzroy River virus replicated in mosquito (C6/36), mammalian (Vero, PSEK, and BSR), and avian (DF-1) cells. It also infected intraperitoneally inoculated weanling mice and caused mild clinical disease in 3 intracranially inoculated mice.¬†	yes	Aedes normanensis	666361	Metazoa	33208	Arthropoda	6656	Insecta	50557	Diptera	7147	Culicidae	7157	Ochlerotatus	190765	Ochlerotatus normanensis	666361
FJMB_Iguape_virus_strain_SPAn_71686	AY632538	invertebrate	yes	PMID:¬†32081658	antibodies¬†to IGUV were detected in wild and domestic animal, detected in sentinel mouse and mosquito	yes	Anopheles cruzii	68878	Metazoa	33208	Arthropoda	6656	Insecta	50557	Diptera	7147	Culicidae	7157	Anopheles	7164	Anopheles cruzii	68878
FJMB_Ilheus_virus_strain_BrMS-MQ10	KC481679	invertebrate	yes	https://wwwn.cdc.gov/arbocat/VirusDetails.aspx?ID=189&SID=11	NA	yes	Aedes scapularis	571210	Metazoa	33208	Arthropoda	6656	Insecta	50557	Diptera	7147	Culicidae	7157	Ochlerotatus	190765	Ochlerotatus scapularis	571210
FJMB_Ilomantsi_virus_isolate_M0724	NC_024805	invertebrate	no	PMID:¬†25866904	NA	yes	mosquito	186751	Metazoa	33208	Arthropoda	6656	Insecta	50557	Diptera	7147	Culicidae	7157	Anopheles	7164	Anopheles moucheti	186751
FJMB_Israel_turkey_meningoencephalomyelitis_virus	KC734549	vertebrate	yes	PMID:¬†26338714, PMID: 24457974	NA	yes	Meleagris gallopavo	9103	Metazoa	33208	Chordata	7711	Aves	8782	Galliformes	8976	Phasianidae	9005	Meleagris	9102	Meleagris gallopavo	9103
FJMB_Japanese_encephalitis_virus	NC_001437	invertebrate	yes	https://wwwn.cdc.gov/arbocat/VirusDetails.aspx?ID=208&SID=4	NA	yes	Culex tritaeniorhynchus	7178	Metazoa	33208	Arthropoda	6656	Insecta	50557	Diptera	7147	Culicidae	7157	Culex	7174	Culex tritaeniorhynchus	7178
FJMB_Jugra_virus_strain_P-9-314	NC_033699	invertebrate	potentially	PMID:¬†30604332¬†	found in Aedes and bat C. brachyotis but no further information present	yes	Aedes	149531	Metazoa	33208	Arthropoda	6656	Insecta	50557	Diptera	7147	Culicidae	7157	Aedes	7158	NA	NA
FJMB_Kampung_Karu_virus_isolate_SWK_P44	NC_040788	invertebrate	no	PMID:¬†29016330	NA	yes	Anopheles tessellatus	59161	Metazoa	33208	Arthropoda	6656	Insecta	50557	Diptera	7147	Culicidae	7157	Anopheles	7164	Anopheles tessellatus	59161
FJMB_Kedougou_virus_strain_DakAar_D1470	NC_012533	invertebrate	yes	PMID:¬†677616	NA	yes	mosquito	186751	Metazoa	33208	Arthropoda	6656	Insecta	50557	Diptera	7147	Culicidae	7157	Anopheles	7164	Anopheles moucheti	186751
FJMB_Kokobera_virus	NC_009029	invertebrate	yes	https://wwwn.cdc.gov/Arbocat/VirusDetails.aspx?ID=242&SID=7 PMID:¬†15604438¬†	NA	yes	Culex annulirostris	162997	Metazoa	33208	Arthropoda	6656	Insecta	50557	Diptera	7147	Culicidae	7157	Culex	7174	Culex annulirostris	162997
FJMB_Koutango_virus_isolate_PM148	MN057643	invertebrate	yes	https://wwwn.cdc.gov/arbocat/VirusDetails.aspx?ID=246&SID=7 PMID:¬†33668365¬†	NA	yes	Phlebotominae	7198	Metazoa	33208	Arthropoda	6656	Insecta	50557	Diptera	7147	Psychodidae	7197	NA	NA	NA	NA
FJMB_Kunjin_virus_clone_FLSDX	AY274504	invertebrate	yes	https://wwwn.cdc.gov/arbocat/VirusDetails.aspx?ID=249&SID=4	NA	yes	Culex annulirostris	162997	Metazoa	33208	Arthropoda	6656	Insecta	50557	Diptera	7147	Culicidae	7157	Culex	7174	Culex annulirostris	162997
FJMB_Lammi_virus	FJ606789	invertebrate	no	PMID:¬†19570865	NA	yes	mosquito	186751	Metazoa	33208	Arthropoda	6656	Insecta	50557	Diptera	7147	Culicidae	7157	Anopheles	7164	Anopheles moucheti	186751
FJMB_Long_Pine_Key_virus_strain_Sabal-12019	MZ090957	invertebrate	no	PMID:¬†29016330	NA	yes	Ochlerotatus atlanticus	1205936	Metazoa	33208	Arthropoda	6656	Insecta	50557	Diptera	7147	Culicidae	7157	Ochlerotatus	190765	Ochlerotatus atlanticus	1205936
FJMB_Marisma_mosquito_virus_strain_HU452807	MF139576	invertebrate	no	PMID:¬†22022811	NA	yes	Ochlerotatus caspius	120870	Metazoa	33208	Arthropoda	6656	Insecta	50557	Diptera	7147	Culicidae	7157	Ochlerotatus	190765	Ochlerotatus caspius	120870
FJMB_Murray_Valley_encephalitis_virus	NC_000943	invertebrate	yes	https://wwwn.cdc.gov/arbocat/VirusDetails.aspx?ID=317&SID=5	NA	yes	Culex	53527	Metazoa	33208	Arthropoda	6656	Insecta	50557	Diptera	7147	Culicidae	7157	Culex	7174	NA	NA
FJMB_Nanay_virus_strain_PRD316PER09	NC_040610	invertebrate	no	PMID:¬†23515021	NA	yes	Culex	53527	Metazoa	33208	Arthropoda	6656	Insecta	50557	Diptera	7147	Culicidae	7157	Culex	7174	NA	NA
FJMB_Naranjal_virus_strain_25008	KF917538	invertebrate	potentially	PMID:¬†19762169	found in a sentinel hamster and from mosquitoes in Ecuador, no further information available	yes	Anopheles paludis	345577	Metazoa	33208	Arthropoda	6656	Insecta	50557	Diptera	7147	Culicidae	7157	Anopheles	7164	Anopheles paludis	345577
FJMB_New_Mapoon_virus	NC_032088	invertebrate	potentially	PMID:¬†15604438	isolated in mosquitos, CE in PS-EK cells, within the Kokobera complex of viruses	yes	mosquito	186751	Metazoa	33208	Arthropoda	6656	Insecta	50557	Diptera	7147	Culicidae	7157	Anopheles	7164	Anopheles moucheti	186751
FJMB_Nhumirim_virus_strain_BrMS-MQ10	NC_024017	invertebrate	no	PMID:¬†25252815	NA	yes	Culex chidesteri	707280	Metazoa	33208	Arthropoda	6656	Insecta	50557	Diptera	7147	Culicidae	7157	Culex	7174	Culex chidesteri	707280
FJMB_Nounane_virus	NC_033715	invertebrate	no	PMID:¬†19224998	NA	yes	Uranotaenia mashonaensis	487103	Metazoa	33208	Arthropoda	6656	Insecta	50557	Diptera	7147	Culicidae	7157	Uranotaenia	139055	Uranotaenia mashonaensis	487103
FJMB_Ntaya_virus	NC_018705	invertebrate	yes	PMID: 14844417, PMID:¬†22996737	NA	yes	Aedes	149531	Metazoa	33208	Arthropoda	6656	Insecta	50557	Diptera	7147	Culicidae	7157	Aedes	7158	NA	NA
FJMB_Panmunjeom_flavivirus_strain_A12.3025ROK2012	KY072986	invertebrate	no	PMID:¬†28555540	NA	yes	Aedes esoensis	373843	Metazoa	33208	Arthropoda	6656	Insecta	50557	Diptera	7147	Culicidae	7157	Aedes	7158	Aedes esoensis	373843
FJMB_Paraiso_Escondido_virus_isolate_Ecuador2012	NC_027999	invertebrate	no	PMID:¬†26355096	NA	yes	Psathyromyia abonnenci	869609	Metazoa	33208	Arthropoda	6656	Insecta	50557	Diptera	7147	Psychodidae	7197	Psathyromyia	252609	Psathyromyia abonnenci	869609
FJMB_Potiskum_virus_strain_IBAN_10069	NC_029054	invertebrate	yes	PMID: 2558278¬†	NA	yes	Aedes	149531	Metazoa	33208	Arthropoda	6656	Insecta	50557	Diptera	7147	Culicidae	7157	Aedes	7158	NA	NA
FJMB_Psorophora_flavivirus_bvmq18-51	LC567151	invertebrate	no	PMID:¬†33416463	NA	yes	Psorophora	7182	Metazoa	33208	Arthropoda	6656	Insecta	50557	Diptera	7147	Culicidae	7157	Psorophora	7182	NA	NA
FJMB_Rocio_virus_strain_SPH_34675	NC_040776	invertebrate	yes	https://wwwn.cdc.gov/Arbocat/VirusDetails.aspx?ID=401&SID=9	NA	yes	Psorophora ferox	7183	Metazoa	33208	Arthropoda	6656	Insecta	50557	Diptera	7147	Culicidae	7157	Psorophora	7182	Psorophora ferox	7183
FJMB_Saint_Louis_encephalitis_virus	NC_007580	invertebrate	yes	https://wwwn.cdc.gov/Arbocat/VirusDetails.aspx?ID=454&SID=6	NA	yes	Culex	53527	Metazoa	33208	Arthropoda	6656	Insecta	50557	Diptera	7147	Culicidae	7157	Culex	7174	NA	NA
FJMB_Sepik_virus	NC_008719	invertebrate	potentially	https://wwwn.cdc.gov/ArboCAT/VirusDetails.aspx?ID=434&SID=5	NA	yes	mosquito	186751	Metazoa	33208	Arthropoda	6656	Insecta	50557	Diptera	7147	Culicidae	7157	Anopheles	7164	Anopheles moucheti	186751
FJMB_Sitiawan_virus	JX477686	invertebrate	yes	PMID:¬†11358004	NA	yes	Culex	53527	Metazoa	33208	Arthropoda	6656	Insecta	50557	Diptera	7147	Culicidae	7157	Culex	7174	NA	NA
FJMB_Sokoluk_virus_strain_LEIV-400K	NC_026624	vertebrate	potentially	PMID:¬†25719412	found in bats, no negative results for invertebrate cell liens present, apprantlely recovered in Argasidae spp. Ticks as mentioned in PMID: 28635667 but stuggling to find this in the literaure. Phylogenetically on the edge of the mosquito group	yes	Pipistrellus pipistrellus	59474	Metazoa	33208	Chordata	7711	Mammalia	40674	Chiroptera	9397	Vespertilionidae	9431	Pipistrellus	27671	Pipistrellus pipistrellus	59474
FJMB_Spondweni_virus	NC_029055	invertebrate	yes	https://wwwn.cdc.gov/arbocat/VirusDetails.aspx?ID=452&SID=7	NA	yes	Aedes	149531	Metazoa	33208	Arthropoda	6656	Insecta	50557	Diptera	7147	Culicidae	7157	Aedes	7158	NA	NA
FJMB_St._Louis_encephalitis_virus_strain_Palenque-A770	JQ957869	invertebrate	yes	https://wwwn.cdc.gov/Arbocat/VirusDetails.aspx?ID=454&SID=6	NA	yes	Culex nigripalpus	42429	Metazoa	33208	Arthropoda	6656	Insecta	50557	Diptera	7147	Culicidae	7157	Culex	7174	Culex nigripalpus	42429
FJMB_Stratford_virus_isolate_22911	MZ358851	invertebrate	yes	PMID: 28253306, PMID:¬†3007952, https://wwwn.cdc.gov/arbocat/VirusDetails.aspx?ID=455&SID=9	NA	yes	Ochlerotatus vigilax	569589	Metazoa	33208	Arthropoda	6656	Insecta	50557	Diptera	7147	Culicidae	7157	Ochlerotatus	190765	Ochlerotatus vigilax	569589
FJMB_T_Ho_virus_strain_T_Ho-Mex07	NC_034151	invertebrate	potentially	PMID:¬†37658438	chimeric flavivirus replicates in C6/36 and Vero, 2 closest relatives are arboviruses	yes	Culex quinquefasciatus	7176	Metazoa	33208	Arthropoda	6656	Insecta	50557	Diptera	7147	Culicidae	7157	Culex	7174	Culex quinquefasciatus	7176
FJMB_Tembusu_virus_flavivirus	NC_015843	vertebrate	yes	PMID:¬†23551969, PMID: 34451474, https://wwwn.cdc.gov/arbocat/VirusDetails.aspx?ID=470&SID=2	vector appears to be Culex for chickens	yes	goose	8847	Metazoa	33208	Chordata	7711	Aves	8782	Anseriformes	8826	Anatidae	8830	Anser	8842	Anser sp.	8847
FJMB_Torres_virus_strain_TS5273	KM225265	invertebrate	yes	PMID:¬†15604438	in the Kokobera virus complex previously known as strain TS5273	yes	mosquito	186751	Metazoa	33208	Arthropoda	6656	Insecta	50557	Diptera	7147	Culicidae	7157	Anopheles	7164	Anopheles moucheti	186751
FJMB_Uganda_S_virus	NC_033698	invertebrate	yes	https://wwwn.cdc.gov/arbocat/VirusDetails.aspx?ID=497	NA	yes	Aedes	149531	Metazoa	33208	Arthropoda	6656	Insecta	50557	Diptera	7147	Culicidae	7157	Aedes	7158	NA	NA
FJMB_Usutu_virus	NC_006551	invertebrate	yes	PMID:¬†36875996	NA	yes	Culex	53527	Metazoa	33208	Arthropoda	6656	Insecta	50557	Diptera	7147	Culicidae	7157	Culex	7174	NA	NA
FJMB_Wesselsbron_virus_strain_SAH177	NC_012735	invertebrate	yes	https://wwwn.cdc.gov/arbocat/VirusDetails.aspx?ID=518&SID=11	NA	yes	Aedes	149531	Metazoa	33208	Arthropoda	6656	Insecta	50557	Diptera	7147	Culicidae	7157	Aedes	7158	NA	NA
FJMB_West_Nile_virus_lineage_1	NC_009942	invertebrate	yes	https://wwwn.cdc.gov/arbocat/VirusDetails.aspx?ID=519&SID=5	NA	yes	Culex	53527	Metazoa	33208	Arthropoda	6656	Insecta	50557	Diptera	7147	Culicidae	7157	Culex	7174	NA	NA
FJMB_West_Nile_virus_lineage_2	NC_001563	invertebrate	yes	https://wwwn.cdc.gov/arbocat/VirusDetails.aspx?ID=519&SID=5	NA	yes	Culex	53527	Metazoa	33208	Arthropoda	6656	Insecta	50557	Diptera	7147	Culicidae	7157	Culex	7174	NA	NA
FJMB_Yaounde_virus_strain_Dak_Ar_Y276	NC_034018	invertebrate	yes	DOI: 10.5897/AJMR11.479	NA	yes	Culex	53527	Metazoa	33208	Arthropoda	6656	Insecta	50557	Diptera	7147	Culicidae	7157	Culex	7174	NA	NA
FJMB_Yellow_fever_virus	NC_002031	invertebrate	yes	https://wwwn.cdc.gov/arbocat/VirusDetails.aspx?ID=531&SID=5	NA	yes	Aedes aegypti	7159	Metazoa	33208	Arthropoda	6656	Insecta	50557	Diptera	7147	Culicidae	7157	Aedes	7158	Aedes aegypti	7159
FJMB_Yokose_virus	NC_005039	vertebrate	potentially	PMID:¬†15661139	found in bats on several occasions, can't see any negative results on replication in mosquito cell lines. Phylogenetically on the edge of the mosquito group	yes	Miniopterus fuliginosus	187007	Metazoa	33208	Chordata	7711	Mammalia	40674	Chiroptera	9397	Vespertilionidae	9431	Miniopterus	9432	Miniopterus fuliginosus	187007
FJMB_Zika_virus	NC_012532	invertebrate	yes	https://wwwn.cdc.gov/arbocat/VirusDetails.aspx?ID=536&SID=5	NA	yes	Aedes	149531	Metazoa	33208	Arthropoda	6656	Insecta	50557	Diptera	7147	Culicidae	7157	Aedes	7158	NA	NA
FJNV_Apoi_virus_genome	NC_003676	vertebrate	no	PMID:¬†10675416	NA	yes	Apodemus	10128	Metazoa	33208	Chordata	7711	Mammalia	40674	Rodentia	9989	Muridae	10066	Apodemus	10128	NA	NA
FJNV_Batu_Cave_virus_strain_P70-1459	KJ469370	vertebrate	no	PMID:¬†30604332	NA	yes	Cynopterus brachyotis	58060	Metazoa	33208	Chordata	7711	Mammalia	40674	Chiroptera	9397	Pteropodidae	9398	Cynopterus	9399	Cynopterus brachyotis	58060
FJNV_Bukalasa_bat_virus_isolate_BP111	OL709419	vertebrate	no	NA	NA	yes	Mops pumilus	242384	Metazoa	33208	Chordata	7711	Mammalia	40674	Chiroptera	9397	Molossidae	9436	Mops	258862	Mops pumilus	242384
FJNV_Dakar_bat_virus_isolate_BP180	OL709418	vertebrate	no	https://wwwn.cdc.gov/arbocat/VirusDetails.aspx?ID=127&SID=14	NA	yes	Mops condylurus	258863	Metazoa	33208	Chordata	7711	Mammalia	40674	Chiroptera	9397	Molossidae	9436	Mops	258862	Mops condylurus	258863
FJNV_Jutiapa_virus_strain_JG-128	NC_026620	vertebrate	no	NA	NA	yes	Sigmodon hispidus	42415	Metazoa	33208	Chordata	7711	Mammalia	40674	Rodentia	9989	Cricetidae	337677	Sigmodon	42414	Sigmodon hispidus	42415
FJNV_Modoc_virus	NC_003635	vertebrate	no	https://wwwn.cdc.gov/arbocat/VirusDetails.aspx?ID=304&SID=5	NA	yes	Peromyscus maniculatus	10042	Metazoa	33208	Chordata	7711	Mammalia	40674	Rodentia	9989	Cricetidae	337677	Peromyscus	10040	Peromyscus maniculatus	10042
FJNV_Montana_myotis_leukoencephalitis_virus	NC_004119	vertebrate	no	https://wwwn.cdc.gov/arbocat/VirusDetails.aspx?ID=308&SID=5	NA	yes	Myotis lucifugus	59463	Metazoa	33208	Chordata	7711	Mammalia	40674	Chiroptera	9397	Vespertilionidae	9431	Myotis	9434	Myotis lucifugus	59463
FJNV_Phnom_Penh_bat_virus_strain_30834_A38	NC_034007	vertebrate	no	https://wwwn.cdc.gov/arbocat/VirusDetails.aspx?ID=373&SID=5, https://www.cabdirect.org/cabdirect/abstract/19752901162	NA	yes	Cynopterus brachyotis	58060	Metazoa	33208	Chordata	7711	Mammalia	40674	Chiroptera	9397	Pteropodidae	9398	Cynopterus	9399	Cynopterus brachyotis	58060
FJNV_Rio_Bravo_virus_strain_M64	JQ582840	vertebrate	no	https://wwwn.cdc.gov/arbocat/VirusDetails.aspx?ID=398&SID=14#:~:text=No%20evidence%20that%20Rio%20Bravo,mice%20infected%20by%20peripheral%20inoculation.	NA	yes	Tadarida brasiliensis	9438	Metazoa	33208	Chordata	7711	Mammalia	40674	Chiroptera	9397	Molossidae	9436	Tadarida	9437	Tadarida brasiliensis	9438
FJTB_Alkhumra_hemorrhagic_fever_virus_strain_Zaki_2	JF416957	vertebrate	yes	PMID:¬†35280532	vector appears to be numerous tick species	yes	Homo sapiens	9606	Metazoa	33208	Chordata	7711	Mammalia	40674	Primates	9443	Hominidae	9604	Homo	9605	Homo sapiens	9606
FJTB_Gadgets_Gully_virus	NC_033723	invertebrate	yes	PMID:¬†19194498, PMID: 1657626	serosurvey in the Australian Great Barrier Reef found that 4% of humans and birds were seropositive, tick-borne gorup, idependently isolated from a tick on seabirds twice	yes	Ixodes	6944	Metazoa	33208	Arthropoda	6656	Arachnida	6854	Ixodida	6935	Ixodidae	6939	Ixodes	6944	NA	NA
FJTB_Kama_virus_strain_LEIV-20776Tat	NC_023439	invertebrate	potentially	PMID:¬†34086153¬†	from this paper it seems like this is vectored and infects sea birds but I cannot find any evidence for this in the lit	yes	Ixodes lividus	689458	Metazoa	33208	Arthropoda	6656	Arachnida	6854	Ixodida	6935	Ixodidae	6939	Ixodes	6944	Ixodes lividus	689458
FJTB_Karshi_virus_strain_WJQ16209	MH688511	invertebrate	yes	PMID:¬†18256443	NA	yes	Hyalomma asiaticum	266040	Metazoa	33208	Arthropoda	6656	Arachnida	6854	Ixodida	6935	Ixodidae	6939	Hyalomma	34625	Hyalomma asiaticum	266040
FJTB_Kyasanur_forest_disease_virus_strain_P9605	JF416958	vertebrate	yes	https://wwwn.cdc.gov/arbocat/VirusDetails.aspx?ID=252&SID=2	Haemaphysalis spinagera¬†appears to be the vector and reservoir	yes	Homo sapiens	9606	Metazoa	33208	Chordata	7711	Mammalia	40674	Primates	9443	Hominidae	9604	Homo	9605	Homo sapiens	9606
FJTB_Langat_virus	NC_003690	invertebrate	yes	https://wwwn.cdc.gov/arbocat/VirusDetails.aspx?ID=259&SID=5	NA	yes	Ixodes	6944	Metazoa	33208	Arthropoda	6656	Arachnida	6854	Ixodida	6935	Ixodidae	6939	Ixodes	6944	NA	NA
FJTB_Louping_ill_virus_isolate_IRE_IRE2_1971	MK007540	invertebrate	yes	https://wwwn.cdc.gov/arbocat/VirusDetails.aspx?ID=271&SID=2	NA	yes	Ixodes ricinus	34613	Metazoa	33208	Arthropoda	6656	Arachnida	6854	Ixodida	6935	Ixodidae	6939	Ixodes	6944	Ixodes ricinus	34613
FJTB_Meaban_virus	NC_033721	invertebrate	yes	PMID:¬†2982352	NA	yes	Ornithodoros maritimus	1478107	Metazoa	33208	Arthropoda	6656	Arachnida	6854	Ixodida	6935	Argasidae	6936	Alectorobius	352063	Alectorobius maritimus	1478107
FJTB_Omsk_hemorrhagic_fever_virus_strain_Bogolubovka1048	MT354614	invertebrate	yes	https://wwwn.cdc.gov/Arbocat/VirusDetails.aspx?ID=347&SID=5	NA	yes	Dermacentor marginatus	49202	Metazoa	33208	Arthropoda	6656	Arachnida	6854	Ixodida	6935	Ixodidae	6939	Dermacentor	34619	Dermacentor marginatus	49202
FJTB_Powassan_virus	NC_003687	invertebrate	yes	https://wwwn.cdc.gov/arbocat/VirusDetails.aspx?ID=381&SID=5	NA	yes	Ixodes	6944	Metazoa	33208	Arthropoda	6656	Arachnida	6854	Ixodida	6935	Ixodidae	6939	Ixodes	6944	NA	NA
FJTB_Royal_Farm_virus_from_Afghanistan	NC_039219	invertebrate	yes	PMID:¬†4628609	NA	yes	Argas hermanni	44320	Metazoa	33208	Arthropoda	6656	Arachnida	6854	Ixodida	6935	Argasidae	6936	Argas	34601	Argas hermanni	44320
FJTB_Saumarez_Reef_virus_isolate_W11_2232	MW959115	invertebrate	yes	PMID:¬†75000	NA	yes	Ixodes	6944	Metazoa	33208	Arthropoda	6656	Arachnida	6854	Ixodida	6935	Ixodidae	6939	Ixodes	6944	NA	NA
FJTB_Spanish_sheep_encephalitis_virus	DQ235152	invertebrate	yes	PMID:¬†7709053	NA	yes	Ixodes ricinus	34613	Metazoa	33208	Arthropoda	6656	Arachnida	6854	Ixodida	6935	Ixodidae	6939	Ixodes	6944	Ixodes ricinus	34613
FJTB_Tick-borne_encephalitis_virus	NC_001672	invertebrate	yes	https://wwwn.cdc.gov/arbocat/VirusDetails.aspx?ID=404	NA	yes	Ixodes	6944	Metazoa	33208	Arthropoda	6656	Arachnida	6854	Ixodida	6935	Ixodidae	6939	Ixodes	6944	NA	NA
FJTB_Turkish_sheep_encephalitis_virus	DQ235151	invertebrate	yes	PMID:¬†7709053	NA	yes	Ixodes ricinus	34613	Metazoa	33208	Arthropoda	6656	Arachnida	6854	Ixodida	6935	Ixodidae	6939	Ixodes	6944	Ixodes ricinus	34613
FJTB_Tyuleniy_virus_strain_LEIV-6C	NC_023424	invertebrate	yes	PMID:¬†4664465	NA	yes	Ixodes uriae	59655	Metazoa	33208	Arthropoda	6656	Arachnida	6854	Ixodida	6935	Ixodidae	6939	Ixodes	6944	Ixodes uriae	59655
FJUN_flavi_freshwater_ORF52_SRR12063566	hou_et_al	NA	no	NA	NA	no	unknown	NA	NA	NA	NA	NA	NA	NA	NA	NA	NA	NA	NA	NA	NA	NA
FJUN_flavi_lake_water_ORF115_SRR6435398	hou_et_al	NA	no	NA	NA	no	unknown	NA	NA	NA	NA	NA	NA	NA	NA	NA	NA	NA	NA	NA	NA	NA
FJUN_flavi_salt_marsh_ORF170_SRR11829261	hou_et_al	NA	no	NA	NA	no	unknown	NA	NA	NA	NA	NA	NA	NA	NA	NA	NA	NA	NA	NA	NA	NA
FJUN_flavi_wastewater_ORF139_SRR8857871	hou_et_al	NA	no	NA	NA	no	unknown	NA	NA	NA	NA	NA	NA	NA	NA	NA	NA	NA	NA	NA	NA	NA
FJUN_Fluviflavili_virus_isolate_PF1	BK059737	invertebrate	no	NA	NA	yes	Procotyla fluviatilis	231627	Metazoa	33208	Platyhelminthes	6157	Rhabditophora	147100	Tricladida	6159	Dendrocoelidae	27893	Procotyla	231626	Procotyla fluviatilis	231627
FJUN_Infectious_precocity_virus_isolate_MR2018	MT084113	invertebrate	no	NA	NA	yes	Macrobrachium rosenbergii	79674	Metazoa	33208	Arthropoda	6656	Malacostraca	6681	Decapoda	6683	Palaemonidae	6695	Macrobrachium	6696	Macrobrachium rosenbergii	79674
FJUN_Mpulungu_flavivirus_ZT17-1078	LC582740	invertebrate	no	NA	NA	yes	Rhipicephalus muhsamae	578836	Metazoa	33208	Arthropoda	6656	Arachnida	6854	Ixodida	6935	Ixodidae	6939	Rhipicephalus	34630	Rhipicephalus muhsamae	578836
FJUN_XiangYun_flavivirus_isolate_XY61577	OL700114	invertebrate	no	NA	NA	yes	Culex theileri	561267	Metazoa	33208	Arthropoda	6656	Insecta	50557	Diptera	7147	Culicidae	7157	Culex	7174	Culex theileri	561267
HPHV_Bald_eagle_hepacivirus	MN062427	vertebrate	no	NA	NA	yes	Haliaeetus leucocephalus	52644	Metazoa	33208	Chordata	7711	Aves	8782	Accipitriformes	2558200	Accipitridae	56259	Haliaeetus	8968	Haliaeetus leucocephalus	52644
HPHV_Bamboo_rat_hepacivirus_OM451124	OM451124	vertebrate	no	NA	NA	yes	hoary bamboo rat	53275	Metazoa	33208	Chordata	7711	Mammalia	40674	Rodentia	9989	Spalacidae	337664	Rhizomys	53274	Rhizomys pruinosus	53275
HPHV_Bamboo_rat_hepacivirus_OM480528	OM480528	vertebrate	no	NA	NA	yes	Hoary bamboo rat	53275	Metazoa	33208	Chordata	7711	Mammalia	40674	Rodentia	9989	Spalacidae	337664	Rhizomys	53274	Rhizomys pruinosus	53275
HPHV_Bat_hepacivirus_BK013349	BK013349	vertebrate	no	NA	NA	yes	Peropteryx macrotis	249015	Metazoa	33208	Chordata	7711	Mammalia	40674	Chiroptera	9397	Emballonuridae	30562	Peropteryx	249013	Peropteryx macrotis	249015
HPHV_Bat_hepacivirus_TA166TZA2013	MN535729	vertebrate	no	NA	NA	yes	Glauconycteris	909366	Metazoa	33208	Chordata	7711	Mammalia	40674	Chiroptera	9397	Vespertilionidae	9431	Glauconycteris	909366	NA	NA
HPHV_Catfish_hepacivirus	OX394173	vertebrate	no	NA	NA	yes	Siluriformes	7995	Metazoa	33208	Chordata	7711	Actinopteri	186623	Siluriformes	7995	NA	NA	NA	NA	NA	NA
HPHV_Chaetodon_aureofaciatus_hepacivirus_isolate_F25	ON595960	vertebrate	no	NA	NA	yes	Chaetodon aureofasciatus	109683	Metazoa	33208	Chordata	7711	Actinopteri	186623	Chaetodontiformes	1545895	Chaetodontidae	30828	Chaetodon	37948	Chaetodon aureofasciatus	109683
HPHV_Chinese_broad-headed_pond_turtle_hepacivirus	MG600000	vertebrate	no	NA	NA	yes	Mauremys megalocephala	260622	Metazoa	33208	Chordata	7711	NA	NA	Testudines	8459	Geoemydidae	328320	Mauremys	74925	Mauremys megalocephala	260622
HPHV_Chinese_softshell_turtle_hepacivirus	MG599999	vertebrate	no	NA	NA	yes	Pelodiscus sinensis	13735	Metazoa	33208	Chordata	7711	NA	NA	Testudines	8459	Trionychidae	34907	Pelodiscus	204969	Pelodiscus sinensis	13735
HPHV_Crab_eating_macaque_hepacivirus	OX394158	vertebrate	no	NA	NA	yes	Macaca fascicularis	9541	Metazoa	33208	Chordata	7711	Mammalia	40674	Primates	9443	Cercopithecidae	9527	Macaca	9539	Macaca fascicularis	9541
HPHV_Cyprichromis_hepacivirus	OX394163	vertebrate	no	NA	NA	yes	Cyprichromis	51790	Metazoa	33208	Chordata	7711	Actinopteri	186623	Cichliformes	1489911	Cichlidae	8113	Cyprichromis	51790	NA	NA
HPHV_Duck_hepacivirus_HCL-1	MK737639	vertebrate	no	NA	NA	yes	duck	8839	Metazoa	33208	Chordata	7711	Aves	8782	Anseriformes	8826	Anatidae	8830	Anas	8835	Anas platyrhynchos	8839
HPHV_Equine_hepacivirus	NC_024889	vertebrate	no	NA	NA	yes	Equus caballus	9796	Metazoa	33208	Chordata	7711	Mammalia	40674	Perissodactyla	9787	Equidae	9788	Equus	9789	Equus caballus	9796
HPHV_Gecko_hepacivirus	MT371439	vertebrate	no	NA	NA	yes	Gekkonidae	8561	Metazoa	33208	Chordata	7711	Lepidosauria	8504	Squamata	8509	Gekkonidae	8561	NA	NA	NA	NA
HPHV_Gerbil_hepacivirus	MZ545681	vertebrate	no	NA	NA	yes	Meriones unguiculatus	10047	Metazoa	33208	Chordata	7711	Mammalia	40674	Rodentia	9989	Muridae	10066	Meriones	10046	Meriones unguiculatus	10047
HPHV_Guangxi_chinese_leopard_gecko_hepacivirus	MG599988	vertebrate	no	NA	NA	yes	Goniurosaurus luii	427908	Metazoa	33208	Chordata	7711	Lepidosauria	8504	Squamata	8509	Eublepharidae	1329930	Goniurosaurus	96738	Goniurosaurus luii	427908
HPHV_Guangxi_houndshark_hepacivirus	MG599994	vertebrate	no	NA	NA	yes	Mustelus manazo	79736	Metazoa	33208	Chordata	7711	Chondrichthyes	7777	Carcharhiniformes	30483	Triakidae	7839	Mustelus	7811	Mustelus manazo	79736
HPHV_Guereza_hepacivirus	NC_031950	vertebrate	no	NA	NA	yes	Colobus	9570	Metazoa	33208	Chordata	7711	Mammalia	40674	Primates	9443	Cercopithecidae	9527	Colobus	9570	NA	NA
HPHV_Hainan_oriental_leaf-toed_gecko_hepacivirus	MG599989	vertebrate	no	NA	NA	yes	Hemidactylus bowringii	146913	Metazoa	33208	Chordata	7711	Lepidosauria	8504	Squamata	8509	Gekkonidae	8561	Hemidactylus	47727	Hemidactylus bowringii	146913
HPHV_Hepacivirus_F	NC_038427	vertebrate	no	NA	NA	yes	Myodes glareolus	447135	Metazoa	33208	Chordata	7711	Mammalia	40674	Rodentia	9989	Cricetidae	337677	Myodes	447134	Myodes glareolus	447135
HPHV_Hepacivirus_F_isolate_MgHV2	MN242369	vertebrate	no	NA	NA	yes	Myodes glareolus	447135	Metazoa	33208	Chordata	7711	Mammalia	40674	Rodentia	9989	Cricetidae	337677	Myodes	447134	Myodes glareolus	447135
HPHV_Hepacivirus_F_isolate_MgHV3	MN242370	vertebrate	no	NA	NA	yes	Myodes glareolus	447135	Metazoa	33208	Chordata	7711	Mammalia	40674	Rodentia	9989	Cricetidae	337677	Myodes	447134	Myodes glareolus	447135
HPHV_Hepacivirus_F_isolate_MgHV4	MN242371	vertebrate	no	NA	NA	yes	Myodes glareolus	447135	Metazoa	33208	Chordata	7711	Mammalia	40674	Rodentia	9989	Cricetidae	337677	Myodes	447134	Myodes glareolus	447135
HPHV_Hepacivirus_F_isolate_NA	OV121129	vertebrate	no	NA	NA	yes	Myodes	447134	Metazoa	33208	Chordata	7711	Mammalia	40674	Rodentia	9989	Cricetidae	337677	Myodes	447134	NA	NA
HPHV_Hepacivirus_horseDH1HUN2013	KF177391	vertebrate	no	NA	NA	yes	Equus ferus	1114792	Metazoa	33208	Chordata	7711	Mammalia	40674	Perissodactyla	9787	Equidae	9788	Equus	9789	Equus ferus	1114792
HPHV_Hepacivirus_I	NC_038428	vertebrate	no	NA	NA	yes	Rhabdomys pumilio	121573	Metazoa	33208	Chordata	7711	Mammalia	40674	Rodentia	9989	Muridae	10066	Rhabdomys	121572	Rhabdomys pumilio	121573
HPHV_Hepacivirus_J_isolate_Hepacivirus_RMU10-3382GER2010	NC_038429	vertebrate	no	NA	NA	yes	Myodes glareolus	447135	Metazoa	33208	Chordata	7711	Mammalia	40674	Rodentia	9989	Cricetidae	337677	Myodes	447134	Myodes glareolus	447135
HPHV_Hepacivirus_K	NC_038430	vertebrate	no	NA	NA	yes	Hipposideros vittatus	2603869	Metazoa	33208	Chordata	7711	Mammalia	40674	Chiroptera	9397	Hipposideridae	186994	Macronycteris	2603868	Macronycteris vittatus	2603869
HPHV_Hepacivirus_L	NC_031916	vertebrate	no	NA	NA	yes	Hipposideros vittatus	2603869	Metazoa	33208	Chordata	7711	Mammalia	40674	Chiroptera	9397	Hipposideridae	186994	Macronycteris	2603868	Macronycteris vittatus	2603869
HPHV_Hepacivirus_M	NC_038431	vertebrate	no	NA	NA	yes	Otomops martiensseni	258867	Metazoa	33208	Chordata	7711	Mammalia	40674	Chiroptera	9397	Molossidae	9436	Otomops	258866	Otomops martiensseni	258867
HPHV_Hepacivirus_N	NC_038432	vertebrate	no	NA	NA	yes	Bos taurus	9913	Metazoa	33208	Chordata	7711	Mammalia	40674	Artiodactyla	91561	Bovidae	9895	Bos	9903	Bos taurus	9913
HPHV_Hepacivirus_N_isolate_IME_BovHep_01	MN691105	vertebrate	no	NA	NA	yes	cattle	9913	Metazoa	33208	Chordata	7711	Mammalia	40674	Artiodactyla	91561	Bovidae	9895	Bos	9903	Bos taurus	9913
HPHV_Hepacivirus_P	NC_040815	vertebrate	no	NA	NA	yes	Citellus dauricus	99837	Metazoa	33208	Chordata	7711	Mammalia	40674	Rodentia	9989	Sciuridae	55153	Spermophilus	9996	Spermophilus dauricus	99837
HPHV_Hepacivirus_Q_strain_GDZQ-15	OM203121	vertebrate	no	NA	NA	yes	goose	8847	Metazoa	33208	Chordata	7711	Aves	8782	Anseriformes	8826	Anatidae	8830	Anser	8842	Anser sp.	8847
HPHV_Hepacivirus_sp.	MG334001.1	vertebrate	no	NA	NA	yes	Trachemys scripta	34903	Metazoa	33208	Chordata	7711	NA	NA	Testudines	8459	Emydidae	8476	Trachemys	34902	Trachemys scripta	34903
HPHV_Hepacivirus_sp._clone_B32	MH844500	vertebrate	no	NA	NA	yes	Bradypus variegatus	9355	Metazoa	33208	Chordata	7711	Mammalia	40674	Pilosa	948950	Bradypodidae	9352	Bradypus	9353	Bradypus variegatus	9355
HPHV_Hepatitis_C_virus_genotype_1	NC_004102	vertebrate	no	NA	NA	yes	Homo sapien	9606	Metazoa	33208	Chordata	7711	Mammalia	40674	Primates	9443	Hominidae	9604	Homo	9605	Homo sapiens	9606
HPHV_Hepatitis_C_virus_genotype_2	NC_009823	vertebrate	no	NA	NA	yes	Homo sapien	9606	Metazoa	33208	Chordata	7711	Mammalia	40674	Primates	9443	Hominidae	9604	Homo	9605	Homo sapiens	9606
HPHV_Hepatitis_C_virus_genotype_3	NC_009824	vertebrate	no	NA	NA	yes	Homo sapiens	9606	Metazoa	33208	Chordata	7711	Mammalia	40674	Primates	9443	Hominidae	9604	Homo	9605	Homo sapiens	9606
HPHV_Hepatitis_C_virus_genotype_4	NC_009825	vertebrate	no	NA	NA	yes	Homo sapien	9606	Metazoa	33208	Chordata	7711	Mammalia	40674	Primates	9443	Hominidae	9604	Homo	9605	Homo sapiens	9606
HPHV_Hepatitis_C_virus_genotype_5	NC_009826	vertebrate	no	NA	NA	yes	Homo sapiens	9606	Metazoa	33208	Chordata	7711	Mammalia	40674	Primates	9443	Hominidae	9604	Homo	9605	Homo sapiens	9606
HPHV_Hepatitis_C_virus_genotype_6	NC_009827	vertebrate	no	NA	NA	yes	Homo sapien	9606	Metazoa	33208	Chordata	7711	Mammalia	40674	Primates	9443	Hominidae	9604	Homo	9605	Homo sapiens	9606
HPHV_Hepatitis_C_virus_genotype_7	NC_030791	vertebrate	no	NA	NA	yes	Homo sapiens	9606	Metazoa	33208	Chordata	7711	Mammalia	40674	Primates	9443	Hominidae	9604	Homo	9605	Homo sapiens	9606
HPHV_Hepatitis_GB_virus_B	NC_001655	vertebrate	no	NA	NA	yes	Homo sapien	9606	Metazoa	33208	Chordata	7711	Mammalia	40674	Primates	9443	Hominidae	9604	Homo	9605	Homo sapiens	9606
HPHV_Jingmen_Rhinolophus_sinicus_hepacivirus	MT210604	vertebrate	no	NA	NA	yes	Rhinolophus sinicus	89399	Metazoa	33208	Chordata	7711	Mammalia	40674	Chiroptera	9397	Rhinolophidae	58055	Rhinolophus	49442	Rhinolophus sinicus	89399
HPHV_Jogalong_virus_P1-10	MN133813	vertebrate	no	NA	unlikely that this is vectored, instead likely represents a virus obtained from the blood meal changed Culex annulirostris to Perameles nasuta	yes	Perameles nasuta	9344	Metazoa	33208	Chordata	7711	Mammalia	40674	Peramelemorphia	38611	Peramelidae	9342	Perameles	9343	Perameles nasuta	9344
HPHV_Longquan_Niviventer_fulvescens_hepacivirus_1	MT210608	vertebrate	no	NA	NA	yes	Niviventer fulvescens	83774	Metazoa	33208	Chordata	7711	Mammalia	40674	Rodentia	9989	Muridae	10066	Niviventer	69082	Niviventer fulvescens	83774
HPHV_Longquan_Niviventer_niviventer_hepacivirus_1	MT210607	vertebrate	no	NA	NA	yes	Niviventer niviventer	83757	Metazoa	33208	Chordata	7711	Mammalia	40674	Rodentia	9989	Muridae	10066	Niviventer	69082	Niviventer niviventer	83757
HPHV_Longquan_Rhinolophus_pusillus_hepacivirus	OM030324	vertebrate	no	NA	NA	yes	Rhinolophus pusillus	159858	Metazoa	33208	Chordata	7711	Mammalia	40674	Chiroptera	9397	Rhinolophidae	58055	Rhinolophus	49442	Rhinolophus pusillus	159858
HPHV_Mutant_Hepacivirus_clone_S83cc	MN712204	vertebrate	no	NA	NA	yes	Homo sapiens	9606	Metazoa	33208	Chordata	7711	Mammalia	40674	Primates	9443	Hominidae	9604	Homo	9605	Homo sapiens	9606
HPHV_Mutant_Hepacivirus_clone_T9cc	MN712203	vertebrate	no	NA	NA	yes	Homo sapiens	9606	Metazoa	33208	Chordata	7711	Mammalia	40674	Primates	9443	Hominidae	9604	Homo	9605	Homo sapiens	9606
HPHV_Nanhai_dogfish_shark_hepacivirus	MG599995	vertebrate	no	NA	NA	yes	Squalus brevirostris	436290	Metazoa	33208	Chordata	7711	Chondrichthyes	7777	Squaliformes	282414	Squalidae	30511	Squalus	7796	Squalus brevirostris	436290
HPHV_Nanhai_ghost_shark_hepacivirus_1	MG599996	vertebrate	no	NA	NA	yes	Chimaera sp.	30516	Metazoa	33208	Chordata	7711	Chondrichthyes	7777	Chimaeriformes	7864	Chimaeridae	7869	Chimaera	7870	Chimaera sp.	30516
HPHV_Nanhai_ghost_shark_hepacivirus_2	MG599997	vertebrate	no	NA	NA	yes	Chimaera sp.	30516	Metazoa	33208	Chordata	7711	Chondrichthyes	7777	Chimaeriformes	7864	Chimaeridae	7869	Chimaera	7870	Chimaera sp.	30516
HPHV_Non-primate_hepacivirus_NZP1	NC_038425	vertebrate	no	NA	NA	yes	horse	9796	Metazoa	33208	Chordata	7711	Mammalia	40674	Perissodactyla	9787	Equidae	9788	Equus	9789	Equus caballus	9796
HPHV_Non-primate_hepacivirus_strain_CU_isolate_III	MT955624	vertebrate	no	NA	NA	yes	Equus caballus	9796	Metazoa	33208	Chordata	7711	Mammalia	40674	Perissodactyla	9787	Equidae	9788	Equus	9789	Equus caballus	9796
HPHV_Northern_treeshrew_hepacivirus	OX394189	vertebrate	no	NA	NA	yes	Tupaia belangeri	37347	Metazoa	33208	Chordata	7711	Mammalia	40674	Scandentia	9392	Tupaiidae	9393	Tupaia	9394	Tupaia belangeri	37347
HPHV_Norway_rat_hepacivirus_1	NC_025672	vertebrate	no	NA	NA	yes	Rattus norvegicus	10116	Metazoa	33208	Chordata	7711	Mammalia	40674	Rodentia	9989	Muridae	10066	Rattus	10114	Rattus norvegicus	10116
HPHV_Norway_rat_hepacivirus_2	NC_025673	vertebrate	no	NA	NA	yes	Rattus norvegicus	10116	Metazoa	33208	Chordata	7711	Mammalia	40674	Rodentia	9989	Muridae	10066	Rattus	10114	Rattus norvegicus	10116
HPHV_Possum_hepacivrus	MN635449	vertebrate	no	NA	NA	yes	Trichosurus vulpecula	9337	Metazoa	33208	Chordata	7711	Mammalia	40674	Diprotodontia	38609	Phalangeridae	9335	Trichosurus	9336	Trichosurus vulpecula	9337
HPHV_Recombinant_Hepacivirus	MH427312	vertebrate	no	NA	NA	yes	Homo sapien	9606	Metazoa	33208	Chordata	7711	Mammalia	40674	Primates	9443	Hominidae	9604	Homo	9605	Homo sapiens	9606
HPHV_Rhizomys_pruinosus_hepacivirus	ON391060	vertebrate	no	NA	NA	yes	Rhizomys pruinosus	53275	Metazoa	33208	Chordata	7711	Mammalia	40674	Rodentia	9989	Spalacidae	337664	Rhizomys	53274	Rhizomys pruinosus	53275
HPHV_Ringtail_hepacivirus	MZ393517	vertebrate	no	NA	NA	yes	Bassariscus astutus	55047	Metazoa	33208	Chordata	7711	Mammalia	40674	Carnivora	33554	Procyonidae	9647	Bassariscus	55046	Bassariscus astutus	55047
HPHV_Rodent_hepacivirus	NC_021153	vertebrate	no	NA	NA	yes	Peromyscus maniculatus	10042	Metazoa	33208	Chordata	7711	Mammalia	40674	Rodentia	9989	Cricetidae	337677	Peromyscus	10040	Peromyscus maniculatus	10042
HPHV_Rodent_hepacivirus_05VZ-14-118	MG600414	vertebrate	no	NA	NA	yes	Rhizomys pruinosus	53275	Metazoa	33208	Chordata	7711	Mammalia	40674	Rodentia	9989	Spalacidae	337664	Rhizomys	53274	Rhizomys pruinosus	53275
HPHV_Rodent_hepacivirus_B349PAN2014	MG822666	vertebrate	no	NA	NA	yes	Proechimys semispinosus	1246547	Metazoa	33208	Chordata	7711	Mammalia	40674	Rodentia	9989	Echimyidae	10161	Proechimys	10162	Proechimys semispinosus	1246547
HPHV_Rodent_hepacivirus_CRT125-BCOD2010	MN587651	vertebrate	no	NA	NA	yes	Lophuromys dudui	2661599	Metazoa	33208	Chordata	7711	Mammalia	40674	Rodentia	9989	Muridae	10066	Lophuromys	51347	Lophuromys dudui	2661599
HPHV_Rodent_hepacivirus_CRT352-BCOD2010	MN587655	vertebrate	no	NA	NA	yes	Lophuromys dudui	2661599	Metazoa	33208	Chordata	7711	Mammalia	40674	Rodentia	9989	Muridae	10066	Lophuromys	51347	Lophuromys dudui	2661599
HPHV_Rodent_hepacivirus_CRT382COD2010	MN587656	vertebrate	no	NA	NA	yes	Lophuromys dudui	2661599	Metazoa	33208	Chordata	7711	Mammalia	40674	Rodentia	9989	Muridae	10066	Lophuromys	51347	Lophuromys dudui	2661599
HPHV_Rodent_hepacivirus_CRT490-BCOD2010	MN587659	vertebrate	no	NA	NA	yes	Lophuromys dudui	2661599	Metazoa	33208	Chordata	7711	Mammalia	40674	Rodentia	9989	Muridae	10066	Lophuromys	51347	Lophuromys dudui	2661599
HPHV_Rodent_hepacivirus_CRT64-ACOD2010	MN587661	vertebrate	no	NA	NA	yes	Lophuromys dudui	2661599	Metazoa	33208	Chordata	7711	Mammalia	40674	Rodentia	9989	Muridae	10066	Lophuromys	51347	Lophuromys dudui	2661599
HPHV_Rodent_hepacivirus_CRT682COD2010	MN564789	vertebrate	no	NA	NA	yes	Graphiurus	51345	Metazoa	33208	Chordata	7711	Mammalia	40674	Rodentia	9989	Gliridae	30650	Graphiurus	51345	NA	NA
HPHV_Rodent_hepacivirus_MOZ329-AMOZ2011	MN587669	vertebrate	no	NA	NA	yes	Lophuromys machangui	2082264	Metazoa	33208	Chordata	7711	Mammalia	40674	Rodentia	9989	Muridae	10066	Lophuromys	51347	Lophuromys machangui	2082264
HPHV_Rodent_hepacivirus_MOZ329-CMOZ2011	MN587671	vertebrate	no	NA	NA	yes	Lophuromys machangui	2082264	Metazoa	33208	Chordata	7711	Mammalia	40674	Rodentia	9989	Muridae	10066	Lophuromys	51347	Lophuromys machangui	2082264
HPHV_Rodent_hepacivirus_rn-1	KX905133	vertebrate	no	NA	NA	yes	Rattus norvegicus	10116	Metazoa	33208	Chordata	7711	Mammalia	40674	Rodentia	9989	Muridae	10066	Rattus	10114	Rattus norvegicus	10116
HPHV_Rodent_hepacivirus_RO22799BeAn812052	MW417366	vertebrate	no	NA	NA	yes	Proechimys sp.	167954	Metazoa	33208	Chordata	7711	Mammalia	40674	Rodentia	9989	Echimyidae	10161	Proechimys	10162	Proechimys sp.	167954
HPHV_Rodent_hepacivirus_TA085TZA2013	MN587695	vertebrate	no	NA	NA	yes	Lophuromys stanleyi	2082267	Metazoa	33208	Chordata	7711	Mammalia	40674	Rodentia	9989	Muridae	10066	Lophuromys	51347	Lophuromys stanleyi	2082267
HPHV_Rodent_hepacivirus_TA100-ATZA2013	MN587696	vertebrate	no	NA	NA	yes	Lophuromys stanleyi	2082267	Metazoa	33208	Chordata	7711	Mammalia	40674	Rodentia	9989	Muridae	10066	Lophuromys	51347	Lophuromys stanleyi	2082267
HPHV_Rodent_hepacivirus_TA142TZA2013	MN564793	vertebrate	no	NA	NA	yes	Praomys jacksoni	209866	Metazoa	33208	Chordata	7711	Mammalia	40674	Rodentia	9989	Muridae	10066	Praomys	10111	Praomys jacksoni	209866
HPHV_Rodent_hepacivirus_TA498-ATZA2013	MN587678	vertebrate	no	NA	NA	yes	Lophuromys machangui	2082264	Metazoa	33208	Chordata	7711	Mammalia	40674	Rodentia	9989	Muridae	10066	Lophuromys	51347	Lophuromys machangui	2082264
HPHV_Rodent_hepacivirus_TA498-CTZA2013	MN587680	vertebrate	no	NA	NA	yes	Lophuromys machangui	2082264	Metazoa	33208	Chordata	7711	Mammalia	40674	Rodentia	9989	Muridae	10066	Lophuromys	51347	Lophuromys machangui	2082264
HPHV_Rodent_hepacivirus_TA531-ATZA2013	MN587686	vertebrate	no	NA	NA	yes	Lophuromys machangui	2082264	Metazoa	33208	Chordata	7711	Mammalia	40674	Rodentia	9989	Muridae	10066	Lophuromys	51347	Lophuromys machangui	2082264
HPHV_Rodent_hepacivirus_TZ25757TZA2011	MN555567	vertebrate	no	NA	NA	yes	Acomys wilsoni	37436	Metazoa	33208	Chordata	7711	Mammalia	40674	Rodentia	9989	Muridae	10066	Acomys	10067	Acomys wilsoni	37436
HPHV_Rodent_hepacvirus_RtAs-HCVIM2014	KY370091	vertebrate	no	NA	NA	yes	Allactaga sibirica	234626	Metazoa	33208	Chordata	7711	Mammalia	40674	Rodentia	9989	Dipodidae	30648	Orientallactaga	2776189	Orientallactaga sibirica	234626
HPHV_Rodent_hepacvirus_RtMc-HCVTibet2014	KY370094	vertebrate	no	NA	NA	yes	Neodon clarkei	282341	Metazoa	33208	Chordata	7711	Mammalia	40674	Rodentia	9989	Cricetidae	337677	Neodon	465452	Neodon clarkei	282341
HPHV_Sifaka_hepacivirus_MH824541	MH824541	vertebrate	no	NA	NA	yes	Propithecus diadema (diademed sifaka)	83281	Metazoa	33208	Chordata	7711	Mammalia	40674	Primates	9443	Indriidae	30599	Propithecus	30600	Propithecus diadema	83281
HPHV_Sifaka_hepacivirus_MT371438	MT371438	vertebrate	no	NA	NA	yes	Propithecus diadema	83281	Metazoa	33208	Chordata	7711	Mammalia	40674	Primates	9443	Indriidae	30599	Propithecus	30600	Propithecus diadema	83281
HPHV_Sigmodontinae_hepacivirus	MH370348	vertebrate	no	NA	NA	yes	Oligoryzomys nigripes	37017	Metazoa	33208	Chordata	7711	Mammalia	40674	Rodentia	9989	Cricetidae	337677	Oligoryzomys	29120	Oligoryzomys nigripes	37017
HPHV_Viviparous_lizard_hepacivirus	OX394150	vertebrate	no	NA	NA	yes	Zootoca vivipara	8524	Metazoa	33208	Chordata	7711	Lepidosauria	8504	Squamata	8509	Lacertidae	8522	Zootoca	141678	Zootoca vivipara	8524
HPHV_Wenling_shark_virus	NC_028377	vertebrate	no	NA	NA	yes	Proscyllium habereri	263716	Metazoa	33208	Chordata	7711	Chondrichthyes	7777	Carcharhiniformes	30483	Proscylliidae	263714	Proscyllium	263715	Proscyllium habereri	263716
HPHV_Wenzhou_Apodemus_agrarius_hepacivirus_1	MT210605	vertebrate	no	NA	NA	yes	Apodemus agrarius	39030	Metazoa	33208	Chordata	7711	Mammalia	40674	Rodentia	9989	Muridae	10066	Apodemus	10128	Apodemus agrarius	39030
HPHV_Wenzhou_Suncus_murinus_hepacivirus_1	MT210609	vertebrate	no	NA	NA	yes	Suncus murinus	9378	Metazoa	33208	Chordata	7711	Mammalia	40674	Eulipotyphla	9362	Soricidae	9376	Suncus	9377	Suncus murinus	9378
HPHV_Western_African_lungfish_hepacivirus	MG599993	vertebrate	no	NA	NA	yes	Protopterus annectens	7888	Metazoa	33208	Chordata	7711	NA	NA	Ceratodontiformes	2823314	Protopteridae	7884	Protopterus	7885	Protopterus annectens	7888
HPHV_White_sucker_hepacivirus	OX394171	vertebrate	no	NA	NA	yes	Catostomus commersonii	7971	Metazoa	33208	Chordata	7711	Actinopteri	186623	Cypriniformes	7952	Catostomidae	7968	Catostomus	7969	Catostomus commersonii	7971
HPHV_Wufeng_Niviventer_fulvescens_hepacivirus_1	MT210612	vertebrate	no	NA	NA	yes	Niviventer fulvescens	83774	Metazoa	33208	Chordata	7711	Mammalia	40674	Rodentia	9989	Muridae	10066	Niviventer	69082	Niviventer fulvescens	83774
HPHV_Wufeng_Niviventer_niviventer_hepacivirus_1	MT210611	vertebrate	no	NA	NA	yes	Niviventer niviventer	83757	Metazoa	33208	Chordata	7711	Mammalia	40674	Rodentia	9989	Muridae	10066	Niviventer	69082	Niviventer niviventer	83757
HPHV_Wufeng_Typhlomys_cinereus_hepacivirus_1	OM030325	vertebrate	no	NA	NA	yes	Typhlomys cinereus	687455	Metazoa	33208	Chordata	7711	Mammalia	40674	Rodentia	9989	Platacanthomyidae	687453	Typhlomys	687454	Typhlomys cinereus	687455
HPHV_Wufeng_Typhlomys_cinereus_hepacivirus_2	OM030326	vertebrate	no	NA	NA	yes	Typhlomys cinereus	687455	Metazoa	33208	Chordata	7711	Mammalia	40674	Rodentia	9989	Platacanthomyidae	687453	Typhlomys	687454	Typhlomys cinereus	687455
HPHV_Wufeng_Typhlomys_cinereus_hepacivirus_3	OM030327	vertebrate	no	NA	NA	yes	Typhlomys cinereus	687455	Metazoa	33208	Chordata	7711	Mammalia	40674	Rodentia	9989	Platacanthomyidae	687453	Typhlomys	687454	Typhlomys cinereus	687455
HPHV_Xiamen_guitarfish_hepacivirus	MG599991	vertebrate	no	NA	NA	yes	Rhinobatos hynnicephalus	42863	Metazoa	33208	Chordata	7711	Chondrichthyes	7777	Rhinopristiformes	117887	Rhinobatidae	7860	Rhinobatos	7861	Rhinobatos hynnicephalus	42863
HPHV_Xiamen_sepia_Stingray_hepacivirus	MG599992	vertebrate	no	NA	NA	yes	Urolophus aurantiacus	195339	Metazoa	33208	Chordata	7711	Chondrichthyes	7777	Myliobatiformes	117851	Urolophidae	40662	Urolophus	40663	Urolophus aurantiacus	195339
HPHV_Yili_teratoscincus_roborowskii_hepacivirus	MG599987	vertebrate	no	NA	NA	yes	Teratoscincus roborowskii	102174	Metazoa	33208	Chordata	7711	Lepidosauria	8504	Squamata	8509	Sphaerodactylidae	1329929	Teratoscincus	52168	Teratoscincus roborowskii	102174
HPPV_Bat_GB-like_virus	HM047196	vertebrate	no	NA	NA	yes	Eidolon helvum	77214	Metazoa	33208	Chordata	7711	Mammalia	40674	Chiroptera	9397	Pteropodidae	9398	Eidolon	58062	Eidolon helvum	77214
HPPV_Bat_pegivirus_PDB-1734	KC796087	vertebrate	no	NA	NA	yes	Carollia perspicillata	40233	Metazoa	33208	Chordata	7711	Mammalia	40674	Chiroptera	9397	Phyllostomidae	9415	Carollia	40232	Carollia perspicillata	40233
HPPV_Bat_pegivirus_PDB-24	KC796082	vertebrate	no	NA	NA	yes	Chaerephon sp.	3075048	Metazoa	33208	Chordata	7711	Mammalia	40674	Chiroptera	9397	Molossidae	9436	Chaerephon	242383	Chaerephon sp.	3075048
HPPV_Bat_pegivirus_PDB-303	KC796073	vertebrate	no	NA	NA	yes	Megaloglossus woermanni	58073	Metazoa	33208	Chordata	7711	Mammalia	40674	Chiroptera	9397	Pteropodidae	9398	Megaloglossus	58072	Megaloglossus woermanni	58073
HPPV_Bat_pegivirus_PDB-34.1	KC796093	vertebrate	no	NA	NA	yes	Mops condylurus	258863	Metazoa	33208	Chordata	7711	Mammalia	40674	Chiroptera	9397	Molossidae	9436	Mops	258862	Mops condylurus	258863
HPPV_Bat_pegivirus_PDB-491.2	KC796089	vertebrate	no	NA	NA	yes	Otomops martiensseni	258867	Metazoa	33208	Chordata	7711	Mammalia	40674	Chiroptera	9397	Molossidae	9436	Otomops	258866	Otomops martiensseni	258867
HPPV_Bat_pegivirus_PDB-694	KC796083	vertebrate	no	NA	NA	yes	Eidolon helvum	77214	Metazoa	33208	Chordata	7711	Mammalia	40674	Chiroptera	9397	Pteropodidae	9398	Eidolon	58062	Eidolon helvum	77214
HPPV_Bat_pegivirus_PDB-737B	KC796081	vertebrate	no	NA	NA	yes	Eidolon helvum	77214	Metazoa	33208	Chordata	7711	Mammalia	40674	Chiroptera	9397	Pteropodidae	9398	Eidolon	58062	Eidolon helvum	77214
HPPV_Bat_pegivirus_PDB-838	KC796086	vertebrate	no	NA	NA	yes	Rousettus aegyptiacus	9407	Metazoa	33208	Chordata	7711	Mammalia	40674	Chiroptera	9397	Pteropodidae	9398	Rousettus	9406	Rousettus aegyptiacus	9407
HPPV_Chimpanzee_GB_virus_C	MT350348	vertebrate	no	NA	NA	yes	Pan troglodytes	9598	Metazoa	33208	Chordata	7711	Mammalia	40674	Primates	9443	Hominidae	9604	Pan	9596	Pan troglodytes	9598
HPPV_Dolphin_pegivirus	MK059751	vertebrate	no	NA	NA	yes	Tursiops truncatus	9739	Metazoa	33208	Chordata	7711	Mammalia	40674	Artiodactyla	91561	Delphinidae	9726	Tursiops	9738	Tursiops truncatus	9739
HPPV_Dremomys_pernyi_pegivirus_isolate_SC_C7-54.2_2022	OP860410	vertebrate	no	NA	NA	yes	Dremomys pernyi	234634	Metazoa	33208	Chordata	7711	Mammalia	40674	Rodentia	9989	Sciuridae	55153	Dremomys	226545	Dremomys pernyi	234634
HPPV_Eospalax_rufescens_pegivirus_isolate_SC_C3-19.2_2021	OP860412	vertebrate	no	NA	NA	yes	Eospalax rufescens	146137	Metazoa	33208	Chordata	7711	Mammalia	40674	Rodentia	9989	Spalacidae	337664	Eospalax	146131	Eospalax rufescens	146137
HPPV_Equine_Pegivirus	NC_020902	vertebrate	no	NA	NA	yes	horse	9796	Metazoa	33208	Chordata	7711	Mammalia	40674	Perissodactyla	9787	Equidae	9788	Equus	9789	Equus caballus	9796
HPPV_Feline_pegivirus	LC617192	vertebrate	no	NA	NA	yes	Felis silvestris catus	9685	Metazoa	33208	Chordata	7711	Mammalia	40674	Carnivora	33554	Felidae	9681	Felis	9682	Felis catus	9685
HPPV_GB_virus	NC_030291	vertebrate	no	NA	NA	yes	Pteropus giganteus	143291	Metazoa	33208	Chordata	7711	Mammalia	40674	Chiroptera	9397	Pteropodidae	9398	Pteropus	9401	Pteropus giganteus	143291
HPPV_Goose_pegivirus_1	MW091548	vertebrate	no	NA	NA	yes	Anser cygnoides	8845	Metazoa	33208	Chordata	7711	Aves	8782	Anseriformes	8826	Anatidae	8830	Anser	8842	Anser cygnoides	8845
HPPV_Goose_pegivirus_2	MW365447	vertebrate	no	NA	NA	yes	Anser cygnoides	8845	Metazoa	33208	Chordata	7711	Aves	8782	Anseriformes	8826	Anatidae	8830	Anser	8842	Anser cygnoides	8845
HPPV_Hepatitis_G_virus_AB018667.1	AB018667	vertebrate	no	NA	NA	yes	Homo sapien	9606	Metazoa	33208	Chordata	7711	Mammalia	40674	Primates	9443	Hominidae	9604	Homo	9605	Homo sapiens	9606
HPPV_Hepatitis_G_virus_AB021287.1	AB021287	vertebrate	no	NA	NA	yes	Homo sapien	9606	Metazoa	33208	Chordata	7711	Mammalia	40674	Primates	9443	Hominidae	9604	Homo	9605	Homo sapiens	9606
HPPV_Hepatitis_G_virus_HGV-T55875	AF031827	vertebrate	no	NA	NA	yes	Homo sapien	9606	Metazoa	33208	Chordata	7711	Mammalia	40674	Primates	9443	Hominidae	9604	Homo	9605	Homo sapiens	9606
HPPV_Hepatitis_G_virus_isolate_765	AY196904	vertebrate	no	NA	NA	yes	Homo sapien	9606	Metazoa	33208	Chordata	7711	Mammalia	40674	Primates	9443	Hominidae	9604	Homo	9605	Homo sapiens	9606
HPPV_Hepatitis_G_virus_U94695.1	U94695	vertebrate	no	NA	NA	yes	Homo sapien	9606	Metazoa	33208	Chordata	7711	Mammalia	40674	Primates	9443	Hominidae	9604	Homo	9605	Homo sapiens	9606
HPPV_Hepatitis_GB_virus_A	NC_001837	vertebrate	no	NA	NA	yes	Saguinus	9486	Metazoa	33208	Chordata	7711	Mammalia	40674	Primates	9443	Cebidae	9498	Saguinus	9486	NA	NA
HPPV_Human_hepegivirus	NC_038436	vertebrate	no	NA	NA	yes	Homo sapiens	9606	Metazoa	33208	Chordata	7711	Mammalia	40674	Primates	9443	Hominidae	9604	Homo	9605	Homo sapiens	9606
HPPV_Leucosticte_brandti_pegivirus_XZN	MW897327	vertebrate	no	NA	NA	yes	Leucosticte brandti	571888	Metazoa	33208	Chordata	7711	Aves	8782	Passeriformes	9126	Fringillidae	9133	Leucosticte	190693	Leucosticte brandti	571888
HPPV_Longquan_Niviventer_fulvescens_pegivirus	MT210618	vertebrate	no	NA	NA	yes	Niviventer fulvescens	83774	Metazoa	33208	Chordata	7711	Mammalia	40674	Rodentia	9989	Muridae	10066	Niviventer	69082	Niviventer fulvescens	83774
HPPV_Longquan_Niviventer_niviventer_pegivirus	MT210617	vertebrate	no	NA	NA	yes	Niviventer niviventer	83757	Metazoa	33208	Chordata	7711	Mammalia	40674	Rodentia	9989	Muridae	10066	Niviventer	69082	Niviventer niviventer	83757
HPPV_Longquan_Rhinolophus_pearsonii_pegivirus	MT210615	vertebrate	no	NA	NA	yes	Rhinolophus pearsonii	188571	Metazoa	33208	Chordata	7711	Mammalia	40674	Chiroptera	9397	Rhinolophidae	58055	Rhinolophus	49442	Rhinolophus pearsonii	188571
HPPV_Marmoset_pegivirus	MT371437	vertebrate	no	NA	NA	yes	Callithrix jacchus	9483	Metazoa	33208	Chordata	7711	Mammalia	40674	Primates	9443	Cebidae	9498	Callithrix	9481	Callithrix jacchus	9483
HPPV_Montifringilla_taczanowskii_pegivirus	MW897329	vertebrate	no	NA	NA	yes	Onychostruthus taczanowskii	356909	Metazoa	33208	Chordata	7711	Aves	8782	Passeriformes	9126	Passeridae	9158	Onychostruthus	2823048	Onychostruthus taczanowskii	356909
HPPV_Nabpantry_virus_9	ON706343	vertebrate	no	NA	NA	yes	Pan troglodytes	9598	Metazoa	33208	Chordata	7711	Mammalia	40674	Primates	9443	Hominidae	9604	Pan	9596	Pan troglodytes	9598
HPPV_Passer_montanus_pegivirus_GXN	MW897326	vertebrate	no	NA	NA	yes	Passer montanus	9160	Metazoa	33208	Chordata	7711	Aves	8782	Passeriformes	9126	Passeridae	9158	Passer	9159	Passer montanus	9160
HPPV_Pegivirus_A_56330218	LT009480	vertebrate	no	NA	NA	yes	Saguinus	9486	Metazoa	33208	Chordata	7711	Mammalia	40674	Primates	9443	Cebidae	9498	Saguinus	9486	NA	NA
HPPV_Pegivirus_A_89859249	LT009478	vertebrate	no	NA	NA	yes	Saguinus	9486	Metazoa	33208	Chordata	7711	Mammalia	40674	Primates	9443	Cebidae	9498	Saguinus	9486	NA	NA
HPPV_Pegivirus_D	MT276199	vertebrate	no	NA	NA	yes	Equus caballus	9796	Metazoa	33208	Chordata	7711	Mammalia	40674	Perissodactyla	9787	Equidae	9788	Equus	9789	Equus caballus	9796
HPPV_Pegivirus_G	NC_038435	vertebrate	no	NA	NA	yes	Scotophilus dinganii	258952	Metazoa	33208	Chordata	7711	Mammalia	40674	Chiroptera	9397	Vespertilionidae	9431	Scotophilus	153296	Scotophilus dinganii	258952
HPPV_Pegivirus_I	NC_038437	vertebrate	no	NA	NA	yes	Sturnira lilium	27660	Metazoa	33208	Chordata	7711	Mammalia	40674	Chiroptera	9397	Phyllostomidae	9415	Sturnira	27659	Sturnira lilium	27660
HPPV_Pegivirus_K	NC_034442	vertebrate	no	NA	NA	yes	Sus scrofa domestica	9825	Metazoa	33208	Chordata	7711	Mammalia	40674	Artiodactyla	91561	Suidae	9821	Sus	9822	Sus scrofa	9823
HPPV_Phaiomys_leucurus_pegivirus	MW897328	vertebrate	no	NA	NA	yes	Neodon leucurus	399230	Metazoa	33208	Chordata	7711	Mammalia	40674	Rodentia	9989	Cricetidae	337677	Neodon	465452	Neodon leucurus	399230
HPPV_Rodent_pegivirus_05VZ-14-Rat070	MG600416	vertebrate	no	NA	NA	yes	Rattus tanezumi	35732	Metazoa	33208	Chordata	7711	Mammalia	40674	Rodentia	9989	Muridae	10066	Rattus	10114	Rattus tanezumi	35732
HPPV_Rodent_pegivirus_isolate_CC61	NC_021154	vertebrate	no	NA	NA	yes	Neotoma lepida	56216	Metazoa	33208	Chordata	7711	Mammalia	40674	Rodentia	9989	Cricetidae	337677	Neotoma	42407	Neotoma lepida	56216
HPPV_Rodent_pegivirus_RPgV-IND079	LC602141	vertebrate	no	NA	NA	yes	Rattus rattus	10117	Metazoa	33208	Chordata	7711	Mammalia	40674	Rodentia	9989	Muridae	10066	Rattus	10114	Rattus rattus	10117
HPPV_Simian_pegivirus_myb_M77	KP890673	vertebrate	no	NA	NA	yes	Papio cynocephalus	9556	Metazoa	33208	Chordata	7711	Mammalia	40674	Primates	9443	Cercopithecidae	9527	Papio	9554	Papio cynocephalus	9556
HPPV_Simian_pegivirus_SPgVkrc_RC08	NC_024377	vertebrate	no	NA	NA	yes	Piliocolobus tephrosceles	591936	Metazoa	33208	Chordata	7711	Mammalia	40674	Primates	9443	Cercopithecidae	9527	Piliocolobus	591932	Piliocolobus tephrosceles	591936
HPPV_Simian_pegivirus_VGA00020	KP296858	vertebrate	no	NA	NA	yes	Chlorocebus sabaeus	60711	Metazoa	33208	Chordata	7711	Mammalia	40674	Primates	9443	Cercopithecidae	9527	Chlorocebus	392815	Chlorocebus sabaeus	60711
HPPV_Southwest_bike_trail_virus	MT513216	vertebrate	no	NA	NA	yes	Callithrix jacchus	9483	Metazoa	33208	Chordata	7711	Mammalia	40674	Primates	9443	Cebidae	9498	Callithrix	9481	Callithrix jacchus	9483
HPPV_Ticpantry_virus_3	ON706347	vertebrate	no	NA	NA	yes	Pan troglodytes	9598	Metazoa	33208	Chordata	7711	Mammalia	40674	Primates	9443	Hominidae	9604	Pan	9596	Pan troglodytes	9598
HPPV_Tree_shrew_pegivirus	BR001715	vertebrate	no	NA	NA	yes	Tupaia belangeri	37347	Metazoa	33208	Chordata	7711	Mammalia	40674	Scandentia	9392	Tupaiidae	9393	Tupaia	9394	Tupaia belangeri	37347
HPPV_Wenzhou_Rattus_norvegicus_pegivirus_1	MT210613	vertebrate	no	NA	NA	yes	Rattus norvegicus	10116	Metazoa	33208	Chordata	7711	Mammalia	40674	Rodentia	9989	Muridae	10066	Rattus	10114	Rattus norvegicus	10116
HPPV_Wenzhou_Rattus_tanezumi_pegivirus_1	MT210614	vertebrate	no	NA	NA	yes	Rattus tanezumi	35732	Metazoa	33208	Chordata	7711	Mammalia	40674	Rodentia	9989	Muridae	10066	Rattus	10114	Rattus tanezumi	35732
HPPV_Wufeng_Blarinella_griselda_pegivirus_1	OM030328	vertebrate	no	NA	NA	yes	Blarinella griselda	2588392	Metazoa	33208	Chordata	7711	Mammalia	40674	Eulipotyphla	9362	Soricidae	9376	Pantherina	2588391	Pantherina griselda	2588392
HPPV_Wufeng_Crocidura_attenuata_pegivirus_1	OM030329	vertebrate	no	NA	NA	yes	Crocidura attenuata	167044	Metazoa	33208	Chordata	7711	Mammalia	40674	Eulipotyphla	9362	Soricidae	9376	Crocidura	36801	Crocidura attenuata	167044
HPPV_Wufeng_Niviventer_fulvescens_pegivirus_1	MT210620	vertebrate	no	NA	NA	yes	Niviventer fulvescens	83774	Metazoa	33208	Chordata	7711	Mammalia	40674	Rodentia	9989	Muridae	10066	Niviventer	69082	Niviventer fulvescens	83774
HPUN_Wenling_moray_eel_hepacivirus	MG599990	vertebrate	no	NA	NA	yes	Gymnothorax reticularis	189505	Metazoa	33208	Chordata	7711	Actinopteri	186623	Anguilliformes	7933	Muraenidae	46660	Gymnothorax	121281	Gymnothorax reticularis	189505
PLLG_Apis_flavivirus_isolate_RI-A	NC_035071	invertebrate	no	NA	NA	yes	Apis mellifera	7460	Metazoa	33208	Arthropoda	6656	Insecta	50557	Hymenoptera	7399	Apidae	7458	Apis	7459	Apis mellifera	7460
PLLG_Artemia_sinica_associated_flavi-like_virus	BK067806	invertebrate	no	NA	NA	no	Artemia sinica	112780	Metazoa	33208	Arthropoda	6656	Branchiopoda	6658	Anostraca	6659	Artemiidae	38009	Artemia	6660	Artemia sinica	112780
PLLG_Atrato_Flavi-like_virus_1_strain_Cx_1773-1	MN661082	invertebrate	no	NA	NA	yes	Culex sp.	2912049	Metazoa	33208	Arthropoda	6656	Insecta	50557	Diptera	7147	Culicidae	7157	Culex	7174	Culex sp.	2912049
PLLG_Beihai_barnacle_viurs_1_strain_BHGZ	NC_028376	invertebrate	no	NA	NA	yes	Amphibalanus rhizophorae	1232803	Metazoa	33208	Arthropoda	6656	Thecostraca	116172	Balanomorpha	2899670	Balanidae	37806	Amphibalanus	637416	Amphibalanus rhizophorae	1232803
PLLG_Bemisia_tabaci_flavi-like_virus_2	BK067808	invertebrate	no	NA	NA	no	Bemisia tabaci	34632	Metazoa	33208	Arthropoda	6656	Arachnida	6854	Ixodida	6935	Ixodidae	6939	Rhipicephalus	34630	Rhipicephalus sanguineus	34632
PLLG_Bemisia_tabaci_pesti-like_virus_1_isolate_ZJU-Q2	MW256672	invertebrate	no	NA	NA	yes	Bemisia tabaci	7038	Metazoa	33208	Arthropoda	6656	Insecta	50557	Hemiptera	7524	Aleyrodidae	7036	Bemisia	7037	Bemisia tabaci	7038
PLLG_Bole_tick_virus_4_isolate_GSC346flaviV	MZ244286	invertebrate	no	NA	does fall within the tick associated LGF clade and is relatively close in idenitity to haseki and BLTV BangaliH.truncatum2018	yes	Hyalomma asiaticum	266040	Metazoa	33208	Arthropoda	6656	Arachnida	6854	Ixodida	6935	Ixodidae	6939	Hyalomma	34625	Hyalomma asiaticum	266040
PLLG_Bole_tick_virus_4_isolate_Thailand_tick_flavivirus	MN095535	invertebrate	no	NA	does fall within the tick associated LGF clade and is relatively close in idenitity to haseki and BLTV BangaliH.truncatum2018	yes	Rhipicephalus sanguineus	34632	Metazoa	33208	Arthropoda	6656	Arachnida	6854	Ixodida	6935	Ixodidae	6939	Rhipicephalus	34630	Rhipicephalus sanguineus	34632
PLLG_Bole_tick_virus_4_isolate_TIGMIC_1	ON811701	invertebrate	no	NA	does fall within the tick associated LGF clade and is relatively close in idenitity to haseki and BLTV BangaliH.truncatum2018	yes	Rhipicephalus turanicus	34633	Metazoa	33208	Arthropoda	6656	Arachnida	6854	Ixodida	6935	Ixodidae	6939	Rhipicephalus	34630	Rhipicephalus turanicus	34633
PLLG_Bole_tick_virus_4_isolate_TIGMIC_2	ON811702	invertebrate	no	NA	does fall within the tick associated LGF clade and is relatively close in idenitity to haseki and BLTV BangaliH.truncatum2018	yes	Hyalomma isaaci	1917743	Metazoa	33208	Arthropoda	6656	Arachnida	6854	Ixodida	6935	Ixodidae	6939	Hyalomma	34625	Hyalomma isaaci	1917743
PLLG_Bole_tick_virus_4_strain_BangaliH.truncatum2018	MW561974	invertebrate	no	PMID:¬†34570681	limit evidence although camels positive for BLTV4 antibodies	yes	Hyalomma truncatum	72855	Metazoa	33208	Arthropoda	6656	Arachnida	6854	Ixodida	6935	Ixodidae	6939	Hyalomma	34625	Hyalomma truncatum	72855
PLLG_Bole_tick_virus_4_strain_BLP-1	KR902736	invertebrate	no	NA	does fall within the tick associated LGF clade and is relatively close in idenitity to haseki and BLTV BangaliH.truncatum2018	yes	Hyalomma asiaticum	266040	Metazoa	33208	Arthropoda	6656	Arachnida	6854	Ixodida	6935	Ixodidae	6939	Hyalomma	34625	Hyalomma asiaticum	266040
PLLG_Bole_tick_virus_4_strain_IftinH.dromedarii2018	MW561976	invertebrate	no	NA	does fall within the tick associated LGF clade and is relatively close in idenitity to haseki and BLTV BangaliH.truncatum2018	yes	Hyalomma dromedarii	34626	Metazoa	33208	Arthropoda	6656	Arachnida	6854	Ixodida	6935	Ixodidae	6939	Hyalomma	34625	Hyalomma dromedarii	34626
PLLG_Bole_tick_virus_4_strain_NE-DH2	ON408074	invertebrate	no	NA	does fall within the tick associated LGF clade and is relatively close in idenitity to haseki and BLTV BangaliH.truncatum2018	yes	Dermacentor silvarum	543639	Metazoa	33208	Arthropoda	6656	Arachnida	6854	Ixodida	6935	Ixodidae	6939	Dermacentor	34619	Dermacentor silvarum	543639
PLLG_Bole_tick_virus_4_strain_NE-ShL2	ON408075	invertebrate	no	NA	does fall within the tick associated LGF clade and is relatively close in idenitity to haseki and BLTV BangaliH.truncatum2018	yes	Dermacentor silvarum	543639	Metazoa	33208	Arthropoda	6656	Arachnida	6854	Ixodida	6935	Ixodidae	6939	Dermacentor	34619	Dermacentor silvarum	543639
PLLG_Brachymeria_lasus_associated_flavi-like_virus	BK067807	invertebrate	no	NA	NA	no	Brachymeria lasus	246441	Metazoa	33208	Arthropoda	6656	Insecta	50557	Hymenoptera	7399	Chalcididae	92425	Brachymeria	92426	Brachymeria lasus	246441
PLLG_Camel_tick_virus_isolate_Alain	ON262323	invertebrate	no	NA	does fall within the tick associated LGF clade and is relatively close in idenitity to haseki and BLTV BangaliH.truncatum2018	yes	Hyalomma dromedarii	34626	Metazoa	33208	Arthropoda	6656	Arachnida	6854	Ixodida	6935	Ixodidae	6939	Hyalomma	34625	Hyalomma dromedarii	34626
PLLG_Carrot_flavi-like_virus_1_isolate_744	OM681407	plant	no	NA	NA	yes	Daucus carota	4039	Viridiplantae	33090	Streptophyta	35493	Magnoliopsida	3398	Apiales	4036	Apiaceae	4037	Daucus	4038	Daucus carota	4039
PLLG_Coptis_teeta_flavi-like_virus	BK062902	plant	no	NA	NA	yes	Coptis teeta	261448	Viridiplantae	33090	Streptophyta	35493	Magnoliopsida	3398	Ranunculales	41768	Ranunculaceae	3440	Coptis	3441	Coptis teeta	261448
PLLG_Dermacentor_reticulatus_pestivirus-like_virus_1_isolate_CT2	ON684360	invertebrate	no	NA	does fall within the tick associated LGF clade and is relatively close in idenitity to haseki and BLTV BangaliH.truncatum2018	yes	Dermacentor reticulatus	57047	Metazoa	33208	Arthropoda	6656	Arachnida	6854	Ixodida	6935	Ixodidae	6939	Dermacentor	34619	Dermacentor reticulatus	57047
PLLG_Diaphorina_citri_flavi-like_virus	NC_030453	invertebrate	no	NA	NA	yes	Diaphorina citri	121845	Metazoa	33208	Arthropoda	6656	Insecta	50557	Hemiptera	7524	Liviidae	1585420	Diaphorina	121844	Diaphorina citri	121845
PLLG_Drosophila-associated_flavivirus_7_isolate_Con0316	MZ852365	invertebrate	no	NA	NA	yes	Drosophila melanogaster	7227	Metazoa	33208	Arthropoda	6656	Insecta	50557	Diptera	7147	Drosophilidae	7214	Drosophila	7215	Drosophila melanogaster	7227
PLLG_Eriocheir_sinensis_cholera_like_virus	OP019096	invertebrate	no	NA	NA	yes	Eriocheir sinensis	95602	Metazoa	33208	Arthropoda	6656	Malacostraca	6681	Decapoda	6683	Varunidae	72876	Eriocheir	95601	Eriocheir sinensis	95602
PLLG_flavi_estuary_ORF249_SRR7087980	hou_et_al	NA	no	NA	NA	no	unknown	NA	NA	NA	NA	NA	NA	NA	NA	NA	NA	NA	NA	NA	NA	NA
PLLG_flavi_soil_ORF358_SRR7976360	hou_et_al	NA	no	NA	NA	no	unknown	NA	NA	NA	NA	NA	NA	NA	NA	NA	NA	NA	NA	NA	NA	NA
PLLG_Flaviviridae_sp._isolate_TIGMIC_1	ON811700	invertebrate	no	NA	does fall within the tick associated LGF clade and is relatively close in idenitity to haseki and BLTV BangaliH.truncatum2018	yes	Dermacentor silvarum	543639	Metazoa	33208	Arthropoda	6656	Arachnida	6854	Ixodida	6935	Ixodidae	6939	Dermacentor	34619	Dermacentor silvarum	543639
PLLG_Flaviviridae_sp._isolate_TIGMIC_12	ON811713	invertebrate	no	NA	does fall within the tick associated LGF clade and is relatively close in idenitity to haseki and BLTV BangaliH.truncatum2018	yes	Dermacentor silvarum	543639	Metazoa	33208	Arthropoda	6656	Arachnida	6854	Ixodida	6935	Ixodidae	6939	Dermacentor	34619	Dermacentor silvarum	543639
PLLG_Flaviviridae_sp._isolate_TIGMIC_13	ON811714	invertebrate	no	NA	does fall within the tick associated LGF clade and is relatively close in idenitity to haseki and BLTV BangaliH.truncatum2018	yes	Dermacentor nuttalli	1046038	Metazoa	33208	Arthropoda	6656	Arachnida	6854	Ixodida	6935	Ixodidae	6939	Dermacentor	34619	Dermacentor nuttalli	1046038
PLLG_Flaviviridae_sp._isolate_TIGMIC_20	ON811721	invertebrate	no	NA	does fall within the tick associated LGF clade and is relatively close in idenitity to haseki and BLTV BangaliH.truncatum2018	yes	Dermacentor silvarum	543639	Metazoa	33208	Arthropoda	6656	Arachnida	6854	Ixodida	6935	Ixodidae	6939	Dermacentor	34619	Dermacentor silvarum	543639
PLLG_Flaviviridae_sp._isolate_TIGMIC_24	ON811725	invertebrate	no	NA	does fall within the tick associated LGF clade and is relatively close in idenitity to haseki and BLTV BangaliH.truncatum2018	yes	Dermacentor silvarum	543639	Metazoa	33208	Arthropoda	6656	Arachnida	6854	Ixodida	6935	Ixodidae	6939	Dermacentor	34619	Dermacentor silvarum	543639
PLLG_Flaviviridae_sp._isolate_TIGMIC_25	ON811726	invertebrate	no	NA	does fall within the tick associated LGF clade and is relatively close in idenitity to haseki and BLTV BangaliH.truncatum2018	yes	Haemaphysalis concinna	523089	Metazoa	33208	Arthropoda	6656	Arachnida	6854	Ixodida	6935	Ixodidae	6939	Haemaphysalis	34622	Haemaphysalis concinna	523089
PLLG_Flaviviridae_sp._isolate_TIGMIC_27	ON811728	invertebrate	no	NA	does fall within the tick associated LGF clade and is relatively close in idenitity to haseki and BLTV BangaliH.truncatum2018	yes	Dermacentor silvarum	543639	Metazoa	33208	Arthropoda	6656	Arachnida	6854	Ixodida	6935	Ixodidae	6939	Dermacentor	34619	Dermacentor silvarum	543639
PLLG_Flaviviridae_sp._isolate_TIGMIC_28	ON811729	invertebrate	no	NA	does fall within the tick associated LGF clade and is relatively close in idenitity to haseki and BLTV BangaliH.truncatum2018	yes	Dermacentor silvarum	543639	Metazoa	33208	Arthropoda	6656	Arachnida	6854	Ixodida	6935	Ixodidae	6939	Dermacentor	34619	Dermacentor silvarum	543639
PLLG_Flaviviridae_sp._isolate_TIGMIC_30	ON811731	invertebrate	no	NA	does fall within the tick associated LGF clade and is relatively close in idenitity to haseki and BLTV BangaliH.truncatum2018	yes	Dermacentor silvarum	543639	Metazoa	33208	Arthropoda	6656	Arachnida	6854	Ixodida	6935	Ixodidae	6939	Dermacentor	34619	Dermacentor silvarum	543639
PLLG_Flaviviridae_sp._isolate_TIGMIC_32	ON811733	invertebrate	no	NA	does fall within the tick associated LGF clade and is relatively close in idenitity to haseki and BLTV BangaliH.truncatum2018	yes	Dermacentor everestianus	1167514	Metazoa	33208	Arthropoda	6656	Arachnida	6854	Ixodida	6935	Ixodidae	6939	Dermacentor	34619	Dermacentor everestianus	1167514
PLLG_Flaviviridae_sp._isolate_TIGMIC_33	ON811734	invertebrate	no	NA	does fall within the tick associated LGF clade and is relatively close in idenitity to haseki and BLTV BangaliH.truncatum2018	yes	Dermacentor everestianus	1167514	Metazoa	33208	Arthropoda	6656	Arachnida	6854	Ixodida	6935	Ixodidae	6939	Dermacentor	34619	Dermacentor everestianus	1167514
PLLG_Flaviviridae_sp._isolate_TIGMIC_36	ON811737	invertebrate	no	NA	does fall within the tick associated LGF clade and is relatively close in idenitity to haseki and BLTV BangaliH.truncatum2018	yes	Dermacentor silvarum	543639	Metazoa	33208	Arthropoda	6656	Arachnida	6854	Ixodida	6935	Ixodidae	6939	Dermacentor	34619	Dermacentor silvarum	543639
PLLG_Flaviviridae_sp._isolate_TIGMIC_38	ON811741	invertebrate	no	NA	does fall within the tick associated LGF clade and is relatively close in idenitity to haseki and BLTV BangaliH.truncatum2018	yes	Rhipicephalus microplus	6941	Metazoa	33208	Arthropoda	6656	Arachnida	6854	Ixodida	6935	Ixodidae	6939	Rhipicephalus	34630	Rhipicephalus microplus	6941
PLLG_Flaviviridae_sp._isolate_TIGMIC_39	ON811742	invertebrate	no	NA	does fall within the tick associated LGF clade and is relatively close in idenitity to haseki and BLTV BangaliH.truncatum2018	yes	Rhipicephalus microplus	6941	Metazoa	33208	Arthropoda	6656	Arachnida	6854	Ixodida	6935	Ixodidae	6939	Rhipicephalus	34630	Rhipicephalus microplus	6941
PLLG_Flaviviridae_sp._isolate_TIGMIC_5	ON811706	invertebrate	no	NA	does fall within the tick associated LGF clade and is relatively close in idenitity to haseki and BLTV BangaliH.truncatum2018	yes	Dermacentor silvarum	543639	Metazoa	33208	Arthropoda	6656	Arachnida	6854	Ixodida	6935	Ixodidae	6939	Dermacentor	34619	Dermacentor silvarum	543639
PLLG_Flaviviridae_sp._isolate_TIGMIC_8	ON811709	invertebrate	no	NA	does fall within the tick associated LGF clade and is relatively close in idenitity to haseki and BLTV BangaliH.truncatum2018	yes	Dermacentor silvarum	543639	Metazoa	33208	Arthropoda	6656	Arachnida	6854	Ixodida	6935	Ixodidae	6939	Dermacentor	34619	Dermacentor silvarum	543639
PLLG_Flaviviridae_sp._strain_FVHAHH8	MZ964986	invertebrate	no	NA	does fall within the tick associated LGF clade and is relatively close in idenitity to haseki and BLTV BangaliH.truncatum2018	yes	Rhipicephalus microplus	6941	Metazoa	33208	Arthropoda	6656	Arachnida	6854	Ixodida	6935	Ixodidae	6939	Rhipicephalus	34630	Rhipicephalus microplus	6941
PLLG_Frankliniella_occidentalis_flavi-like_virus_1	MN714664	invertebrate	no	NA	NA	yes	Frankliniella occidentalis	133901	Metazoa	33208	Arthropoda	6656	Insecta	50557	Thysanoptera	30262	Thripidae	45053	Frankliniella	45059	Frankliniella occidentalis	133901
PLLG_Fushun_acrida_cinerea_flavivirus_1_isolate_ZHJJHFS91	MZ210052	invertebrate	no	NA	NA	yes	Acrida cinerea	244713	Metazoa	33208	Arthropoda	6656	Insecta	50557	Orthoptera	6993	Acrididae	7002	Acrida	62765	Acrida cinerea	244713
PLLG_Fushun_laodelphax_striatellus_flavivirus_1_isolate_HFSFS147	MZ210009	invertebrate	no	NA	NA	yes	Laodelphax striatellus	195883	Metazoa	33208	Arthropoda	6656	Insecta	50557	Hemiptera	7524	Delphacidae	33362	Laodelphax	195882	Laodelphax striatellus	195883
PLLG_Gamboa_mosquito_virus_strain_GW	KR902733	invertebrate	no	NA	NA	yes	Culicidae sp.	2766978	Metazoa	33208	Arthropoda	6656	Insecta	50557	Diptera	7147	Culicidae	7157	NA	NA	Culicidae sp.	2766978
PLLG_Gecarcinus_lateralis_associated_flavi-like_virus	BK067809	invertebrate	no	NA	NA	no	Gecarcinus lateralis	7038	Metazoa	33208	Arthropoda	6656	Insecta	50557	Hemiptera	7524	Aleyrodidae	7036	Bemisia	7037	Bemisia tabaci	7038
PLLG_Gentian_Kobu-sho-associated_virus	AB698917	plant	no	NA	NA	yes	Gentiana triflora	55190	Viridiplantae	33090	Streptophyta	35493	Magnoliopsida	3398	Gentianales	4055	Gentianaceae	21472	Gentiana	21496	Gentiana triflora	55190
PLLG_Hangzhou_flavivirus_1_isolate_FSFY137086	MZ209617	invertebrate	no	NA	NA	yes	Nilaparvata lugens	108931	Metazoa	33208	Arthropoda	6656	Insecta	50557	Hemiptera	7524	Delphacidae	33362	Nilaparvata	108930	Nilaparvata lugens	108931
PLLG_Hangzhou_frankliniella_intonsa_flavivirus_1_isolate_JM1FY93485	MZ209656	invertebrate	no	NA	NA	yes	Frankliniella intonsa	163893	Metazoa	33208	Arthropoda	6656	Insecta	50557	Thysanoptera	30262	Thripidae	45053	Frankliniella	45059	Frankliniella intonsa	163893
PLLG_Hangzhou_frankliniella_intonsa_flavivirus_2_isolate_JM1FY91827	MZ209659	invertebrate	no	NA	NA	yes	Frankliniella intonsa	163893	Metazoa	33208	Arthropoda	6656	Insecta	50557	Thysanoptera	30262	Thripidae	45053	Frankliniella	45059	Frankliniella intonsa	163893
PLLG_Hangzhou_nephotettix_cincticeps_flavivirus_1_isolate_HWYCFY169513	MZ209632	invertebrate	no	NA	NA	yes	Nephotettix cincticeps	94400	Metazoa	33208	Arthropoda	6656	Insecta	50557	Hemiptera	7524	Cicadellidae	30102	Nephotettix	94399	Nephotettix cincticeps	94400
PLLG_Hangzhou_ochthera_mantis_flavivirus_1_isolate_SYFY8	MZ209722	invertebrate	no	NA	NA	yes	Scatella stagnalis	1690357	Metazoa	33208	Arthropoda	6656	Insecta	50557	Diptera	7147	Ephydridae	48991	Scatella	305595	Scatella stagnalis	1690357
PLLG_Haseki_tick_virus_strain_Novosibirsk-2020	MW808978	invertebrate	potentially	PMID:¬†36529011	detected in human incidents after Ixodes persulcatus attack, also found in ticks in the surronding area	yes	Ixodes persulcatus	34615	Metazoa	33208	Arthropoda	6656	Arachnida	6854	Ixodida	6935	Ixodidae	6939	Ixodes	6944	Ixodes persulcatus	34615
PLLG_Insect_associated_flavi-like_virus	BK067810	invertebrate	no	NA	NA	no	Insecta	7004	Metazoa	33208	Arthropoda	6656	Insecta	50557	Orthoptera	6993	Acrididae	7002	Locusta	7003	Locusta migratoria	7004
PLLG_Lampyris_noctiluca_flavivirus_1_isolate_17FIN1	MH620810	invertebrate	no	NA	NA	yes	Lampyris noctiluca	41311	Metazoa	33208	Arthropoda	6656	Insecta	50557	Coleoptera	7041	Lampyridae	7049	Lampyris	41310	Lampyris noctiluca	41311
PLLG_Locusta_migratoria_associated_flavi-like_virus	BK067811	invertebrate	no	NA	NA	no	Locusta migratoria	6769	Metazoa	33208	Arthropoda	6656	Malacostraca	6681	Decapoda	6683	Gecarcinidae	6764	Gecarcinus	6768	Gecarcinus lateralis	6769
PLLG_Macrosiphum_euphorbiae_virus_1_isolate_K01	NC_028137	invertebrate	no	NA	NA	yes	Macrosiphum euphorbiae	13131	Metazoa	33208	Arthropoda	6656	Insecta	50557	Hemiptera	7524	Aphididae	27482	Macrosiphum	13130	Macrosiphum euphorbiae	13131
PLLG_Phenacoccus_solenopsis_associated_flavi-like_virus	BK067813	invertebrate	no	NA	NA	no	Phenacoccus solenopsis	483260	Metazoa	33208	Arthropoda	6656	Insecta	50557	Hemiptera	7524	Pseudococcidae	30190	Phenacoccus	249510	Phenacoccus solenopsis	483260
PLLG_Plodia_interpunctella_associated_flavi-like_virus	BK067812	invertebrate	no	NA	NA	no	Plodia interpunctella	58824	Metazoa	33208	Arthropoda	6656	Insecta	50557	Lepidoptera	7088	Pyralidae	7135	Plodia	58823	Plodia interpunctella	58824
PLLG_Rhipicephalus_sanguineus_associated_flavi-like_virus	BK067815	NA	no	NA	does fall within the tick associated LGF clade and is relatively close in idenitity to haseki and BLTV BangaliH.truncatum2018	no	Rhipicephalus_sanguineus	50557	Metazoa	33208	Arthropoda	6656	Insecta	50557	NA	NA	NA	NA	NA	NA	NA	NA
PLLG_Sanxia_water_strider_virus_6_strain_SYSZZ-2	KR902740	invertebrate	no	NA	NA	yes	Gerridae sp.	2977882	Metazoa	33208	Arthropoda	6656	Insecta	50557	Hemiptera	7524	Gerridae	36161	NA	NA	Gerridae sp.	2977882
PLLG_Semibalanus_balanoides_associated_flavi-like_virus	BK067816	invertebrate	no	NA	NA	no	Semibalanus balanoides	94630	Metazoa	33208	Arthropoda	6656	Thecostraca	116172	Balanomorpha	2899670	Balanidae	37806	Semibalanus	94629	Semibalanus balanoides	94630
PLLG_Shayang_fly_virus_4_strain_SYCY	KR902732	invertebrate	no	NA	NA	yes	Musca domestica	7370	Metazoa	33208	Arthropoda	6656	Insecta	50557	Diptera	7147	Muscidae	7366	Musca	7369	Musca domestica	7370
PLLG_Shuangao_lacewing_virus_2_strain_SCL	KR902734	invertebrate	no	NA	NA	yes	Chrysopidae sp.	2938390	Metazoa	33208	Arthropoda	6656	Insecta	50557	Neuroptera	7516	Chrysopidae	7520	NA	NA	Chrysopidae sp.	2938390
PLLG_Sitobion_miscanthi_flavi-like_virus_1_07BaA1	LC516843	invertebrate	no	NA	NA	yes	Sitobion miscanthi	44668	Metazoa	33208	Arthropoda	6656	Insecta	50557	Hemiptera	7524	Aphididae	27482	Sitobion	44662	Sitobion miscanthi	44668
PLLG_Sonchus_asper_flavi-like_virus	BK062903	plant	no	NA	NA	yes	Sonchus asper	50193	Viridiplantae	33090	Streptophyta	35493	Magnoliopsida	3398	Asterales	4209	Asteraceae	4210	Sonchus	50190	Sonchus asper	50193
PLLG_Soybean_cyst_nematode_virus_5_strain_ScV5	NC_024077	invertebrate	no	NA	NA	yes	Heterodera glycines	51029	Metazoa	33208	Nematoda	6231	Chromadorea	119089	Rhabditida	6236	Heteroderidae	6301	Heterodera	34509	Heterodera glycines	51029
PLLG_Tacheng_tick_virus_8_strain_TCP-2	KR902741	invertebrate	no	NA	NA	yes	Dermacentor marginatus	49202	Metazoa	33208	Arthropoda	6656	Arachnida	6854	Ixodida	6935	Ixodidae	6939	Dermacentor	34619	Dermacentor marginatus	49202
PLLG_Trinbago_virus_isolate_TTP-Pool-4	MN025505	invertebrate	no	PMID:¬†31320705	does fall within the tick associated LGF clade and is relatively close in idenitity to haseki and BLTV although authors state likely to be a tick symbiont as it infected 3/3 tick species	yes	Rhipicephalus sanguineus	34632	Metazoa	33208	Arthropoda	6656	Arachnida	6854	Ixodida	6935	Ixodidae	6939	Rhipicephalus	34630	Rhipicephalus sanguineus	34632
PLLG_Wuhan_centipede_virus_strain_WHWG-11	KR902737	invertebrate	no	NA	NA	yes	Otostigmus scaber	1091549	Metazoa	33208	Arthropoda	6656	Chilopoda	7540	Scolopendromorpha	41361	Scolopendridae	41363	Otostigmus	390858	Otostigmus scaber	1091549
PLLG_Xiangshan_flavi-like_virus_1	OK491477	invertebrate	no	NA	NA	yes	Insecta	50557	Metazoa	33208	Arthropoda	6656	Insecta	50557	NA	NA	NA	NA	NA	NA	NA	NA
PLLG_Xiangshan_flavi-like_virus_2	OK491478	invertebrate	no	NA	NA	yes	Insecta	50557	Metazoa	33208	Arthropoda	6656	Insecta	50557	NA	NA	NA	NA	NA	NA	NA	NA
PLLG_Xinzhou_spider_virus_2_strain_XZZZ-7	KR902735	invertebrate	no	NA	NA	yes	unknown Araneae,Neoscona nautica	258338	Metazoa	33208	Arthropoda	6656	Arachnida	6854	Araneae	6893	Araneidae	6913	Neoscona	258337	Neoscona nautica	258338
PLLG_Zhangjiakou_Flavi_tick_virus_1	ON746389	invertebrate	no	NA	NA	yes	Rhipicephalus microplus	6941	Metazoa	33208	Arthropoda	6656	Arachnida	6854	Ixodida	6935	Ixodidae	6939	Rhipicephalus	34630	Rhipicephalus microplus	6941
PLPV_Atypical_porcine_pestivirus	MH307700	vertebrate	no	NA	NA	yes	swine	9823	Metazoa	33208	Chordata	7711	Mammalia	40674	Artiodactyla	91561	Suidae	9821	Sus	9822	Sus scrofa	9823
PLPV_Bat_pestivirus_BtSk-PestV-1GX2017	MH282908	vertebrate	no	NA	NA	yes	Scotophilus kuhlii	153297	Metazoa	33208	Chordata	7711	Mammalia	40674	Chiroptera	9397	Vespertilionidae	9431	Scotophilus	153296	Scotophilus kuhlii	153297
PLPV_Border_disease_virus_X818	NC_003679	vertebrate	no	NA	NA	yes	ovis aries	9940	Metazoa	33208	Chordata	7711	Mammalia	40674	Artiodactyla	91561	Bovidae	9895	Ovis	9935	Ovis aries	9940
PLPV_Bovine_viral_diarrhea_virus_1	NC_001461	vertebrate	no	NA	NA	yes	Bos taurus	9913	Metazoa	33208	Chordata	7711	Mammalia	40674	Artiodactyla	91561	Bovidae	9895	Bos	9903	Bos taurus	9913
PLPV_Bovine_viral_diarrhea_virus_2	NC_039237	vertebrate	no	NA	NA	yes	Bos taurus	9913	Metazoa	33208	Chordata	7711	Mammalia	40674	Artiodactyla	91561	Bovidae	9895	Bos	9903	Bos taurus	9913
PLPV_Bovine_viral_diarrhea_virus_3_Th04_KhonKaen	NC_012812	vertebrate	no	NA	NA	yes	bovine	9913	Metazoa	33208	Chordata	7711	Mammalia	40674	Artiodactyla	91561	Bovidae	9895	Bos	9903	Bos taurus	9913
PLPV_Classical_swine_fever_virus	NC_002657	vertebrate	no	NA	NA	yes	Sus scrofa	9823	Metazoa	33208	Chordata	7711	Mammalia	40674	Artiodactyla	91561	Suidae	9821	Sus	9822	Sus scrofa	9823
PLPV_Dongyang_pangolin_virus_isolate_DYCS	MK636875	vertebrate	no	NA	NA	yes	Manis javanica	9974	Metazoa	33208	Chordata	7711	Mammalia	40674	Pholidota	9971	Manidae	9972	Manis	9973	Manis javanica	9974
PLPV_Frog_pestivirus	OX394182	vertebrate	no	NA	NA	yes	Anura	8342	Metazoa	33208	Chordata	7711	Amphibia	8292	Anura	8342	NA	NA	NA	NA	NA	NA
PLPV_Glass_knifefish_pestivirus	OX394178	vertebrate	no	NA	NA	yes	Eigenmannia virescens	749526	Metazoa	33208	Chordata	7711	Actinopteri	186623	Gymnotiformes	8002	Sternopygidae	30769	Eigenmannia	36703	Eigenmannia virescens	749526
PLPV_Jingmen_Crocidura_shantungensis_pestivirus_1	OM030319	vertebrate	no	NA	NA	yes	Crocidura shantungensis	183721	Metazoa	33208	Chordata	7711	Mammalia	40674	Eulipotyphla	9362	Soricidae	9376	Crocidura	36801	Crocidura shantungensis	183721
PLPV_Linda_virus_strain_Austria1	NC_035432	vertebrate	no	NA	NA	yes	swine	9823	Metazoa	33208	Chordata	7711	Mammalia	40674	Artiodactyla	91561	Suidae	9821	Sus	9822	Sus scrofa	9823
PLPV_Norway_rat_pestivirus_isolate_NrPVNYC-D23	NC_025677	vertebrate	no	NA	NA	yes	Rattus norvegicus	10116	Metazoa	33208	Chordata	7711	Mammalia	40674	Rodentia	9989	Muridae	10066	Rattus	10114	Rattus norvegicus	10116
PLPV_Pangolin_pestivirus_1_isolate_ZJ-F1	OM451127	vertebrate	no	NA	NA	yes	chinese pangolin	143292	Metazoa	33208	Chordata	7711	Mammalia	40674	Pholidota	9971	Manidae	9972	Manis	9973	Manis pentadactyla	143292
PLPV_Pangolin_pestivirus_strain_PPeVBIME1P019Tpangolin2018	ON024090	vertebrate	no	NA	NA	yes	Manis	9973	Metazoa	33208	Chordata	7711	Mammalia	40674	Pholidota	9971	Manidae	9972	Manis	9973	NA	NA
PLPV_Pangolin_pestivirus_strain_PPeVBIME3P019Tpangolin2018	ON024097	vertebrate	no	NA	NA	yes	Manis	9973	Metazoa	33208	Chordata	7711	Mammalia	40674	Pholidota	9971	Manidae	9972	Manis	9973	NA	NA
PLPV_Pangolin_pestivirus_strain_PPeVBIME5P141Tpangolin2018	ON024101	vertebrate	no	NA	NA	yes	Manis	9973	Metazoa	33208	Chordata	7711	Mammalia	40674	Pholidota	9971	Manidae	9972	Manis	9973	NA	NA
PLPV_Pangolin_pestivirus_strain_PPeVBIME6P141Tpangolin2018	ON024102	vertebrate	no	NA	NA	yes	Manis	9973	Metazoa	33208	Chordata	7711	Mammalia	40674	Pholidota	9971	Manidae	9972	Manis	9973	NA	NA
PLPV_Pangolin_pestivirus_strain_PPeVBIME6P226Tpangolin2018	ON024103	vertebrate	no	NA	NA	yes	Manis	9973	Metazoa	33208	Chordata	7711	Mammalia	40674	Pholidota	9971	Manidae	9972	Manis	9973	NA	NA
PLPV_Pangolin_pestivirus_strain_PPeVBIME7P022Tpangolin2018	ON024104	vertebrate	no	NA	NA	yes	Manis	9973	Metazoa	33208	Chordata	7711	Mammalia	40674	Pholidota	9971	Manidae	9972	Manis	9973	NA	NA
PLPV_Pestivirus_Burdur05-TR	KM408491	vertebrate	no	NA	NA	yes	goat	9925	Metazoa	33208	Chordata	7711	Mammalia	40674	Artiodactyla	91561	Bovidae	9895	Capra	9922	Capra hircus	9925
PLPV_Pestivirus_giraffe-1_H138	NC_003678	vertebrate	no	NA	NA	yes	Giraffa camelopardalis	9894	Metazoa	33208	Chordata	7711	Mammalia	40674	Artiodactyla	91561	Giraffidae	9892	Giraffa	9893	Giraffa camelopardalis	9894
PLPV_Pestivirus_PG-2	KJ660072	vertebrate	no	NA	NA	yes	Bos taurus (cattle)	9913	Metazoa	33208	Chordata	7711	Mammalia	40674	Artiodactyla	91561	Bovidae	9895	Bos	9903	Bos taurus	9913
PLPV_Pestivirus_reindeer-1_V60-Krefeld	AF144618	vertebrate	no	NA	NA	yes	Rangifer tarandus	9870	Metazoa	33208	Chordata	7711	Mammalia	40674	Artiodactyla	91561	Cervidae	9850	Rangifer	9869	Rangifer tarandus	9870
PLPV_Pestivirus_sp._isolate_ovineIt338710-32017	MK618726	vertebrate	no	NA	NA	yes	Ovis aries	9940	Metazoa	33208	Chordata	7711	Mammalia	40674	Artiodactyla	91561	Bovidae	9895	Ovis	9935	Ovis aries	9940
PLPV_Pestivirus_strain_Aydin04-TR	NC_018713	vertebrate	no	NA	NA	yes	sheep	9940	Metazoa	33208	Chordata	7711	Mammalia	40674	Artiodactyla	91561	Bovidae	9895	Ovis	9935	Ovis aries	9940
PLPV_Phocoena_pestivirus_isolate_NS170386	MK910229	vertebrate	no	NA	NA	yes	harbor porpoise	9742	Metazoa	33208	Chordata	7711	Mammalia	40674	Artiodactyla	91561	Phocoenidae	9740	Phocoena	9741	Phocoena phocoena	9742
PLPV_Porcine_pestivirus_isolate_Bungowannah	NC_023176	vertebrate	no	NA	NA	yes	Sus scrofa	9823	Metazoa	33208	Chordata	7711	Mammalia	40674	Artiodactyla	91561	Suidae	9821	Sus	9822	Sus scrofa	9823
PLPV_Pronghorn_antelope_pestivirus	NC_024018	vertebrate	no	NA	NA	yes	Antilocapra americana	9891	Metazoa	33208	Chordata	7711	Mammalia	40674	Artiodactyla	91561	Antilocapridae	9889	Antilocapra	9890	Antilocapra americana	9891
PLPV_Rodent_pestivirus_isolate_RtAp-PestVJL2014	KY370100	vertebrate	no	NA	NA	yes	Apodemus peninsulae	105297	Metazoa	33208	Chordata	7711	Mammalia	40674	Rodentia	9989	Muridae	10066	Apodemus	10128	Apodemus peninsulae	105297
PLPV_Rodent_pestivirus_isolate_RtNn-PestVHuB2014	KY370101	vertebrate	no	NA	NA	yes	Niviventer niviventer	83757	Metazoa	33208	Chordata	7711	Mammalia	40674	Rodentia	9989	Muridae	10066	Niviventer	69082	Niviventer niviventer	83757
PLPV_Tunisian_small_ruminant_pestivirus_strain_920192007AG	MZ664274	vertebrate	no	NA	NA	yes	goat	9925	Metazoa	33208	Chordata	7711	Mammalia	40674	Artiodactyla	91561	Bovidae	9895	Capra	9922	Capra hircus	9925
PLPV_Wenzhou_Pipistrellus_abramus_pestivirus_1_isolate_YJB_Pabr	OM030320	vertebrate	no	NA	NA	yes	Pipistrellus abramus	105295	Metazoa	33208	Chordata	7711	Mammalia	40674	Chiroptera	9397	Vespertilionidae	9431	Pipistrellus	27671	Pipistrellus abramus	105295
PLPV_Zikole_virus	OU592965	vertebrate	no	NA	NA	yes	bovine	9913	Metazoa	33208	Chordata	7711	Mammalia	40674	Artiodactyla	91561	Bovidae	9895	Bos	9903	Bos taurus	9913
PLUN_Diatom_colony_associated_ssRNA_virus_1	NC_040589	SAR	no	NA	NA	yes	Bacillariophyceae	33849	NA	NA	Bacillariophyta	2836	Bacillariophyceae	33849	NA	NA	NA	NA	NA	NA	NA	NA
PLUN_flavi_freshwater_sediment_ORF251_SRR7080628	hou_et_al	NA	no	NA	NA	no	unknown	NA	NA	NA	NA	NA	NA	NA	NA	NA	NA	NA	NA	NA	NA	NA
PLUN_flavi_lake_water_ORF238_SRR7883614	hou_et_al	NA	no	NA	NA	no	unknown	NA	NA	NA	NA	NA	NA	NA	NA	NA	NA	NA	NA	NA	NA	NA
PLUN_flavi_soil_ORF389_SRR11565438	hou_et_al	NA	no	NA	NA	no	unknown	NA	NA	NA	NA	NA	NA	NA	NA	NA	NA	NA	NA	NA	NA	NA
PLUN_Inner_Mongolia_sediment_flavi-like_virus_3	MW896903	NA	no	NA	NA	yes	unknown	32644	NA	NA	NA	NA	NA	NA	NA	NA	NA	NA	NA	NA	unidentified	32644
PLUN_Parasteatoda_tepidariorum_associated_flavi-like_virus	BK067814	invertebrate	no	NA	NA	no	Parasteatoda tepidariorum	114398	Metazoa	33208	Arthropoda	6656	Arachnida	6854	Araneae	6893	Theridiidae	34643	Parasteatoda	449632	Parasteatoda tepidariorum	114398
PLUN_Shayang_spider_virus_4_strain_SYZZ-1	KR902739	invertebrate	no	NA	NA	yes	Neoscona nautica	258338	Metazoa	33208	Arthropoda	6656	Arachnida	6854	Araneae	6893	Araneidae	6913	Neoscona	258337	Neoscona nautica	258338
PLUN_Wenzhou_pesti-like_virus_1_strain_WZSS31331	MG599982	vertebrate	no	NA	NA	yes	Sphyrna lewini	7823	Metazoa	33208	Chordata	7711	Chondrichthyes	7777	Carcharhiniformes	30483	Carcharhinidae	7805	Sphyrna	7822	Sphyrna lewini	7823
PLUN_Xiamen_fanray_pesti-like_virus_strain_XMTSYG10372	MG599985	vertebrate	no	NA	NA	yes	Platyrhina	117849	Metazoa	33208	Chordata	7711	Chondrichthyes	7777	NA	NA	Platyrhinidae	117848	Platyrhina	117849	NA	NA
PLUN_Xinzhou_spider_virus_3_strain_XZZZ-3	KR902730	invertebrate	no	NA	NA	yes	Neoscona nautica	258338	Metazoa	33208	Arthropoda	6656	Arachnida	6854	Araneae	6893	Araneidae	6913	Neoscona	258337	Neoscona nautica	258338
TOMB_Cucumber_leaf_spot_virus	NC_007816	plant	yes	PMID:¬†1765774	NA	yes	Cucumis sativus	3659	Viridiplantae	33090	Streptophyta	35493	Magnoliopsida	3398	Cucurbitales	71239	Cucurbitaceae	3650	Cucumis	3655	Cucumis sativus	3659
TOMB_Red_clover_necrotic_mosaic_virus	NC_003756	plant	yes	https://doi.org/10.1111/j.1744-7348.1979.tb06494.x	NA	yes	Trifolium pratense	57577	Viridiplantae	33090	Streptophyta	35493	Magnoliopsida	3398	Fabales	72025	Fabaceae	3803	Trifolium	3898	Trifolium pratense	57577
TOMB_Turnip_crinkle_virus_isolate_Helmstedt_EPV_18_002	MK301398	plant	yes	https://onlinelibrary.wiley.com/doi/pdf/10.1111/j.1744-7348.1958.tb02242.x	NA	yes	Nicotiana benthamiana	4100	Viridiplantae	33090	Streptophyta	35493	Magnoliopsida	3398	Solanales	4069	Solanaceae	4070	Nicotiana	4085	Nicotiana benthamiana	4100
