# Supplementary material for: Mapping glycoprotein structure reveals Flaviviridae evolutionary history
Source: Nature. 2024 Sep 4;633(8030):695–703. doi: 10.1038/s41586-024-07899-8 (PMC11410658; doi:10.1038/s41586-024-07899-8)
Supplement: Supplementary file 6 — Contribution of 3Di vs amino acid in the glycoprotein phylogeny partition models. [file 41586_2024_7899_MOESM6_ESM.xlsx]

## Sheet: Parition contribution
Supplementary Table 4: Contribution of 3Di vs amino acid in the glycoprotein phylogeny partition models
phylogeny	LogL_3di	LogL_AA	LogL_diff
refolded_fullglyco_E1_3di_AA_famsa	-29638	-46320.8	16682.8
refolded_fullglyco_E1_3di_t35_AA_3dit35_famsa	-27824.5	-44307.7	16483.2
refolded_fullglyco_E2_3di_AA_famsa	-71642.1	-89190.8	17548.7
refolded_fullglyco_E2_3di_t35_AA_3dit35_famsa	-58443.2	-73415.9	14972.7
refolded_fullglyco_E_3di_AA_famsa	-99213.8	-132696	33482.2
refolded_fullglyco_E_3di_t35_AA_3dit35_famsa	-91259.1	-124080	32820.9
